# Supplementary material for: DNA methylation changes during long-term in vitro cell culture are caused by epigenetic drift
Source: Commun Biol. 2021 May 19;4:598. doi: 10.1038/s42003-021-02116-y (PMC8134454; doi:10.1038/s42003-021-02116-y)
Supplement: Supplementary file 4 — Supplementary Data 1 [file 42003_2021_2116_MOESM4_ESM.xlsx]

## Sheet: Tabelle1
Illumina ID	Pearson Correlation with passage number
cg15269045	-0.881886
cg14819838	-0.878447
cg25281820	-0.87787
cg02675969	-0.872121
cg03421657	-0.868714
cg16142824	-0.86846
cg21567022	-0.868159
cg10588720	-0.866699
cg16470423	-0.865488
cg23054188	-0.863281
cg05264232	-0.862485
cg07403610	-0.861477
cg18614139	-0.860757
cg17625256	-0.86031
cg08665193	-0.860222
cg06650664	-0.860218
cg00063346	-0.859761
cg27439042	-0.858117
cg25968937	-0.856909
cg03671266	-0.85533
cg00791548	-0.85497
cg07566463	-0.854041
cg16819051	-0.853404
cg15954792	-0.851701
cg25867820	-0.851255
cg08732456	-0.850928
cg12846583	-0.850538
cg05023415	-0.848584
cg26474814	-0.847332
cg25984770	-0.846977
cg01496891	-0.845721
cg22275276	-0.845261
cg22963843	-0.845079
cg04057858	-0.844064
cg00084019	-0.843897
cg03045764	-0.843767
cg18449136	-0.842563
cg11601398	-0.842274
cg08718108	-0.84219
cg20458433	-0.84192
cg06975218	-0.841713
cg15328703	-0.84043
cg23244234	-0.840177
cg15108640	-0.83916
cg05104811	-0.839118
cg01193174	-0.838142
cg16464506	-0.838086
cg22410316	-0.836751
cg13955758	-0.836109
cg02838072	-0.835563
cg02041885	-0.834433
cg17057086	-0.834402
cg00554631	-0.833754
cg16812893	-0.833033
cg18358845	-0.832974
cg03790312	-0.832828
cg01049916	-0.832677
cg15842722	-0.832641
cg08106190	-0.832153
cg13745692	-0.831583
cg10445147	-0.831272
cg04733856	-0.831134
cg10633609	-0.830798
cg15280245	-0.830744
cg02381426	-0.830243
cg14580853	-0.829829
cg22974100	-0.829295
cg24914848	-0.828791
cg02951880	-0.828104
cg22746421	-0.827707
cg18060081	-0.827672
cg12978214	-0.827549
cg14295306	-0.826527
cg03190130	-0.826138
cg00014260	-0.82564
cg17775857	-0.825638
cg04717747	-0.825597
cg09794600	-0.82502
cg26278666	-0.82453
cg00334863	-0.824212
cg27219691	-0.823822
cg03919013	-0.823819
cg23619217	-0.823216
cg22121495	-0.823044
cg23935006	-0.822674
cg24859986	-0.82217
cg25283916	-0.821701
cg17560832	-0.820885
cg02323699	-0.820475
cg05394187	-0.820302
cg03649497	-0.819952
cg20321270	-0.81991
cg14265709	-0.819593
cg01497561	-0.819571
cg01680054	-0.81941
cg16340963	-0.81925
cg08314996	-0.818242
cg10524582	-0.81747
cg09705759	-0.817046
cg22742060	-0.816694
cg19306866	-0.816511
cg24209126	-0.81583
cg04436701	-0.815587
cg13386070	-0.81553
cg18192491	-0.815528
cg18643191	-0.814861
cg10177465	-0.814857
cg07192594	-0.814793
cg18320149	-0.814754
cg11314748	-0.814328
cg10081086	-0.814236
cg05904901	-0.814177
cg09936146	-0.813855
cg00927364	-0.81383
cg10582941	-0.813728
cg25605243	-0.813488
cg07276831	-0.813201
cg24307601	-0.813163
cg01935400	-0.81306
cg19884723	-0.813056
cg21936261	-0.812826
cg19765351	-0.812784
cg07826516	-0.812748
cg09450835	-0.81199
cg24492694	-0.811919
cg19345417	-0.81164
cg13218831	-0.811558
cg12226524	-0.811205
cg23851515	-0.811195
cg01310118	-0.811009
cg09616721	-0.810067
cg24445116	-0.810022
cg17286383	-0.809737
cg09504104	-0.809691
cg21996134	-0.809599
cg21889448	-0.809329
cg23319289	-0.80897
cg21312929	-0.808855
cg03587887	-0.808433
cg24306422	-0.808405
cg18348566	-0.80838
cg08872891	-0.807612
cg03601617	-0.807529
cg21196930	-0.807508
cg12343591	-0.807042
cg16960674	-0.807022
cg12979789	-0.806938
cg24431693	-0.806858
cg00186143	-0.806766
cg15375163	-0.806636
cg14187860	-0.806193
cg06082804	-0.805655
cg01647693	-0.805645
cg11337780	-0.805616
cg01878761	-0.805366
cg11545457	-0.80484
cg18098806	-0.80482
cg01629545	-0.804733
cg18891864	-0.804717
cg23036852	-0.804556
cg01807825	-0.804543
cg26684191	-0.804427
cg06179303	-0.804419
cg24117185	-0.803985
cg24397545	-0.803871
cg02493771	-0.803483
cg03550727	-0.803269
cg24343720	-0.803208
cg19265913	-0.803205
cg08776619	-0.803178
cg13742289	-0.803168
cg00863318	-0.802909
cg10988946	-0.802771
cg04220047	-0.802618
cg27009439	-0.802114
cg02415992	-0.801987
cg15584221	-0.801937
cg11201869	-0.801863
cg26129110	-0.801846
cg14549300	-0.801807
cg27373604	-0.801799
cg26639747	-0.801788
cg18128898	-0.801677
cg25257905	-0.801664
cg05552814	-0.801641
cg06457534	-0.801616
cg03266780	-0.801547
cg14930116	-0.801471
cg22426139	-0.801292
cg21908886	-0.801042
cg07726457	-0.800973
cg19897113	-0.800941
cg05572621	-0.800917
cg08492178	-0.800231
cg27021722	-0.800083
cg20596629	-0.799996
cg21148237	-0.799554
cg10488012	-0.799304
cg10648542	-0.798915
cg02553039	-0.798561
cg17923210	-0.798454
cg12884814	-0.79812
cg17326582	-0.798079
cg16922523	-0.79804
cg21884064	-0.798015
cg14283802	-0.797972
cg04611161	-0.797898
cg04490079	-0.797788
cg03777414	-0.797756
cg27237541	-0.797633
cg22241124	-0.797462
cg13126206	-0.797244
cg04329429	-0.797117
cg16840744	-0.797034
cg11177552	-0.796901
cg15000071	-0.796825
cg20449134	-0.796697
cg21479786	-0.796451
cg05461386	-0.796125
cg00861610	-0.79609
cg16431978	-0.796073
cg18148375	-0.795862
cg26441627	-0.795532
cg00324108	-0.795355
cg16577789	-0.795082
cg13294738	-0.79505
cg00676085	-0.795036
cg19323830	-0.794973
cg10570993	-0.794959
cg08822689	-0.794753
cg26730048	-0.794646
cg03057840	-0.794593
cg02920701	-0.794562
cg00268869	-0.794335
cg19913582	-0.794314
cg14491761	-0.794246
cg10902101	-0.794232
cg12772613	-0.794217
cg08152065	-0.794182
cg25820728	-0.794174
cg12491169	-0.793988
cg14542378	-0.793711
cg15650161	-0.793591
cg18713806	-0.793516
cg26449294	-0.793475
cg27416489	-0.793404
cg16098227	-0.79307
cg18480432	-0.793047
cg24806812	-0.79286
cg05973132	-0.79278
cg18275733	-0.79249
cg09517503	-0.792432
cg05089527	-0.792403
cg03523254	-0.792258
cg03035495	-0.792195
cg18077068	-0.792152
cg27132732	-0.792123
cg06777472	-0.792114
cg20847018	-0.792072
cg04609912	-0.791682
cg26746669	-0.791608
cg03094723	-0.791569
cg04256345	-0.791437
cg25029689	-0.791247
cg26385013	-0.791245
cg15858166	-0.79118
cg01958906	-0.790871
cg19496554	-0.790812
cg16191050	-0.790753
cg17092583	-0.790425
cg06694119	-0.79042
cg01240724	-0.790322
cg06079495	-0.790253
cg26829529	-0.790141
cg22358241	-0.789874
cg17987458	-0.789609
cg06056880	-0.789556
cg10746278	-0.789274
cg26556489	-0.789199
cg08695773	-0.788988
cg05249074	-0.788229
cg18828137	-0.788169
cg17689899	-0.787985
cg20462795	-0.787973
cg17467525	-0.787509
cg20413415	-0.787367
cg10173787	-0.787202
cg02245533	-0.787197
cg25105917	-0.787108
cg12783693	-0.786986
cg24520479	-0.786975
cg23986185	-0.786764
cg23925201	-0.786625
cg24576995	-0.786532
cg06258261	-0.786419
cg09853839	-0.786354
cg23995605	-0.786251
cg26723635	-0.786172
cg12986453	-0.78611
cg05307477	-0.786088
cg08128264	-0.786066
cg25930639	-0.785811
cg05896926	-0.78571
cg03950689	-0.785646
cg07039362	-0.785547
cg06811607	-0.785508
cg03194383	-0.785488
cg24686983	-0.785437
cg21461748	-0.785231
cg08287791	-0.785136
cg18062025	-0.785116
cg03261473	-0.785091
cg00042914	-0.78504
cg15392054	-0.785036
cg25083314	-0.784775
cg11229975	-0.784606
cg25569880	-0.784313
cg09862420	-0.784232
cg20699839	-0.784176
cg12305265	-0.784133
cg17903229	-0.784103
cg22187125	-0.783934
cg18284875	-0.783897
cg08234149	-0.783771
cg07811262	-0.783726
cg05094429	-0.783698
cg13557752	-0.783613
cg09833249	-0.783371
cg24705717	-0.78337
cg06401614	-0.783228
cg21180080	-0.783211
cg20655761	-0.782978
cg26722577	-0.782678
cg07461274	-0.782594
cg19038490	-0.782515
cg26343116	-0.782413
cg03276489	-0.782409
cg07464423	-0.782283
cg02076848	-0.782236
cg01329509	-0.78206
cg08364772	-0.781974
cg08977702	-0.781926
cg26255314	-0.781764
cg14398214	-0.781733
cg18229396	-0.78168
cg18753424	-0.781649
cg04544475	-0.781583
cg24387800	-0.781476
cg21400296	-0.781458
cg09492640	-0.781395
cg15713106	-0.781331
cg18340188	-0.781322
cg11886884	-0.781167
cg01165997	-0.781072
cg15232593	-0.781
cg07157117	-0.780899
cg12763813	-0.780882
cg16780562	-0.780848
cg03289801	-0.780806
cg24434901	-0.780795
cg17421062	-0.780372
cg01203773	-0.780359
cg02230964	-0.780159
cg09271709	-0.780077
cg19878711	-0.780074
cg23877577	-0.779989
cg23485591	-0.779952
cg26281310	-0.779856
cg00351202	-0.779821
cg11490961	-0.779581
cg06616178	-0.779562
cg02455792	-0.779518
cg20479688	-0.779515
cg03634073	-0.779401
cg24694665	-0.779325
cg05257772	-0.779198
cg15102655	-0.779185
cg04187668	-0.77888
cg19529957	-0.778845
cg24395851	-0.778709
cg14844401	-0.778629
cg17242596	-0.778451
cg03982609	-0.77844
cg04426653	-0.778258
cg01681351	-0.778249
cg15064753	-0.778077
cg14849237	-0.777992
cg15196529	-0.777966
cg05269080	-0.777952
cg21349914	-0.777895
cg07436074	-0.777628
cg08929713	-0.777603
cg09301143	-0.777586
cg04798824	-0.777406
cg13616190	-0.777357
cg25243773	-0.777346
cg12852407	-0.77732
cg01033191	-0.777239
cg06863310	-0.777235
cg15963095	-0.777192
cg25942860	-0.777117
cg10236962	-0.776983
cg22969666	-0.776892
cg07058918	-0.776665
cg20265878	-0.776637
cg09831923	-0.776599
cg12958569	-0.776571
cg02087383	-0.776475
cg10341573	-0.776312
cg13020518	-0.776286
cg13886180	-0.776092
cg20672264	-0.775989
cg11913346	-0.775714
cg16717267	-0.775659
cg15213988	-0.77556
cg15227168	-0.775447
cg03175854	-0.775335
cg14218747	-0.775307
cg08007665	-0.775282
cg02757516	-0.775215
cg16244889	-0.775193
cg18489675	-0.775123
cg03976856	-0.775051
cg16078269	-0.775016
cg16427899	-0.774996
cg19824055	-0.774958
cg06686805	-0.774913
cg25388738	-0.774899
cg07020832	-0.774896
cg05308233	-0.774778
cg23906876	-0.774736
cg16708733	-0.774687
cg01565013	-0.774542
cg14766646	-0.774438
cg01783492	-0.77443
cg22834281	-0.774374
cg23213327	-0.774332
cg27050031	-0.77432
cg13742513	-0.774226
cg09094037	-0.774102
cg17727773	-0.773998
cg04362211	-0.773991
cg15437692	-0.773977
cg03806261	-0.773764
cg23049130	-0.773743
cg02397368	-0.773708
cg04756051	-0.773638
cg04815371	-0.773535
cg18576057	-0.773516
cg17153078	-0.773454
cg00454696	-0.773271
cg09944398	-0.773083
cg00753442	-0.772964
cg19672384	-0.772835
cg11671115	-0.772824
cg07456682	-0.772747
cg00363177	-0.772579
cg24846807	-0.772314
cg15355719	-0.772263
cg15454481	-0.772069
cg14660328	-0.772044
cg18451817	-0.772039
cg04926280	-0.772023
cg26521207	-0.771923
cg14162627	-0.77182
cg01365766	-0.771747
cg19786648	-0.771612
cg06683148	-0.77158
cg12003822	-0.771562
cg09781932	-0.771495
cg18795277	-0.771466
cg02346062	-0.771226
cg17778120	-0.771135
cg07210454	-0.771133
cg12308369	-0.771008
cg03986909	-0.770996
cg01800297	-0.770876
cg26563889	-0.77087
cg03900581	-0.770818
cg04795040	-0.77079
cg06740442	-0.770749
cg12802844	-0.770697
cg12987403	-0.770688
cg02613601	-0.770602
cg13959943	-0.770477
cg14709543	-0.770425
cg16462297	-0.770395
cg00623161	-0.770386
cg19630665	-0.770295
cg16086237	-0.770256
cg11701372	-0.770194
cg09873544	-0.770179
cg11666534	-0.770165
cg26068677	-0.770144
cg06377177	-0.770116
cg13748845	-0.770052
cg02353034	-0.770001
cg02054542	-0.76991
cg24837277	-0.769748
cg14495953	-0.769725
cg26765743	-0.769668
cg13145504	-0.769644
cg14748856	-0.769597
cg01173650	-0.769546
cg07743747	-0.7694
cg17967260	-0.769271
cg07874507	-0.769254
cg09421562	-0.769184
cg07725033	-0.769161
cg21539678	-0.768982
cg15977002	-0.768853
cg07794367	-0.768716
cg25966300	-0.768627
cg06067393	-0.768589
cg16408856	-0.76856
cg12416080	-0.768525
cg00009553	-0.768506
cg14253388	-0.768474
cg09263024	-0.768451
cg07348854	-0.768332
cg26929280	-0.768288
cg15359180	-0.768037
cg05008898	-0.767925
cg08276221	-0.767785
cg20343859	-0.76775
cg24282829	-0.767695
cg06834689	-0.767669
cg07415947	-0.767544
cg24057107	-0.767512
cg03461430	-0.767458
cg06902555	-0.767397
cg12629008	-0.767282
cg01670876	-0.767261
cg01065471	-0.767084
cg26489534	-0.76706
cg09069150	-0.767059
cg26821962	-0.767032
cg26562263	-0.767005
cg18013185	-0.766898
cg11642652	-0.766879
cg00871718	-0.766863
cg19406863	-0.766796
cg08860007	-0.766777
cg05358758	-0.766715
cg02400128	-0.766698
cg03459617	-0.766571
cg15428436	-0.766504
cg01010923	-0.766466
cg14130985	-0.766403
cg20021336	-0.766375
cg08126668	-0.766369
cg19414227	-0.766326
cg26270038	-0.766219
cg03646967	-0.766175
cg18513919	-0.766131
cg11352430	-0.766126
cg09675299	-0.766049
cg05556535	-0.765985
cg04001520	-0.765877
cg16706690	-0.765797
cg18604182	-0.765722
cg20972294	-0.765682
cg00983803	-0.76554
cg05407135	-0.765434
cg10759648	-0.765407
cg24577369	-0.76538
cg25952037	-0.765334
cg20303033	-0.765329
cg07624438	-0.765309
cg19627213	-0.765174
cg01681422	-0.765136
cg19449594	-0.76513
cg27277366	-0.76504
cg12793706	-0.764883
cg14041921	-0.764719
cg11081752	-0.764635
cg00300216	-0.764618
cg25055341	-0.764593
cg24385652	-0.764553
cg23959474	-0.764543
cg21454600	-0.764476
cg01793320	-0.764414
cg18132058	-0.764373
cg02708704	-0.764134
cg07581070	-0.76413
cg00164217	-0.764068
cg10577257	-0.763864
cg15068401	-0.763709
cg01188303	-0.763658
cg17371294	-0.7636
cg02517040	-0.763591
cg04318279	-0.763581
cg14551991	-0.763537
cg15090119	-0.763498
cg17983307	-0.763332
cg02378063	-0.763323
cg12405098	-0.7632
cg00733567	-0.763126
cg14731422	-0.763045
cg07037963	-0.76296
cg15771336	-0.762954
cg07172334	-0.762946
cg12769792	-0.762892
cg21964162	-0.762859
cg17906351	-0.76283
cg11863863	-0.762656
cg16126900	-0.762612
cg21316923	-0.762583
cg14249078	-0.76252
cg19949932	-0.762409
cg12095547	-0.762359
cg09683413	-0.762355
cg06563471	-0.762331
cg22988346	-0.762318
cg25057461	-0.762309
cg27504861	-0.762285
cg02583589	-0.762184
cg17738194	-0.76216
cg09759588	-0.762145
cg10820931	-0.762045
cg12842420	-0.761987
cg25127778	-0.761752
cg26976729	-0.761735
cg05274316	-0.76161
cg06967998	-0.761292
cg20092728	-0.761242
cg09331835	-0.761193
cg04275692	-0.761192
cg21758962	-0.761106
cg04830316	-0.761065
cg14245120	-0.761062
cg07196505	-0.76102
cg08621574	-0.760991
cg09757158	-0.760984
cg24926042	-0.760912
cg14192130	-0.760838
cg22685822	-0.760802
cg23102388	-0.760769
cg23944405	-0.760612
cg08794084	-0.760556
cg07774589	-0.760512
cg01976034	-0.760442
cg20516712	-0.760409
cg01576260	-0.760397
cg16103159	-0.760309
cg13889918	-0.760208
cg23833617	-0.760142
cg07175554	-0.760106
cg01344243	-0.760071
cg06980204	-0.760039
cg13054321	-0.75997
cg08542520	-0.759968
cg09269480	-0.759967
cg10511390	-0.759918
cg07456480	-0.759825
cg15729307	-0.759726
cg01733928	-0.759686
cg19274871	-0.75964
cg13908968	-0.759453
cg23588277	-0.759395
cg27202622	-0.759349
cg21174911	-0.759342
cg09873584	-0.759298
cg23064082	-0.759215
cg02563922	-0.759144
cg12624721	-0.759136
cg18597220	-0.759068
cg03482717	-0.758992
cg14074945	-0.758941
cg00028929	-0.758919
cg24161838	-0.758898
cg07468327	-0.758895
cg03305746	-0.758672
cg00721771	-0.758514
cg15343224	-0.758495
cg10481584	-0.758494
cg12350407	-0.758458
cg27169073	-0.758413
cg19995130	-0.75839
cg09958879	-0.758335
cg14449524	-0.758315
cg06780861	-0.758308
cg21755367	-0.758295
cg16735646	-0.758121
cg19052164	-0.758087
cg19823494	-0.758035
cg02825728	-0.758018
cg05482306	-0.758007
cg12549906	-0.757971
cg23179265	-0.757927
cg15975769	-0.757879
cg23232755	-0.757835
cg01814344	-0.757803
cg06639544	-0.75779
cg16465643	-0.757761
cg01409554	-0.757726
cg24527434	-0.757705
cg18283361	-0.757631
cg18018562	-0.75761
cg24828648	-0.757569
cg02717470	-0.757529
cg14599315	-0.757263
cg27337021	-0.757257
cg21513088	-0.757193
cg25995420	-0.757165
cg22495726	-0.757134
cg00915818	-0.757084
cg11632679	-0.757035
cg26246431	-0.757031
cg12082048	-0.756951
cg26550874	-0.756945
cg08450807	-0.75693
cg03369289	-0.756908
cg06256856	-0.756887
cg08686879	-0.756749
cg01785566	-0.756651
cg25940606	-0.756448
cg26402630	-0.756424
cg10393548	-0.7563
cg24372174	-0.75615
cg24587349	-0.756137
cg25271930	-0.756104
cg15186616	-0.7561
cg19787125	-0.756085
cg00029521	-0.756057
cg15256743	-0.756007
cg01270228	-0.755898
cg12144728	-0.755853
cg14349078	-0.755798
cg01350993	-0.755787
cg11188031	-0.755673
cg22372285	-0.755659
cg06352249	-0.755442
cg12592179	-0.755384
cg17753440	-0.755337
cg02968537	-0.755321
cg11660726	-0.755244
cg23804888	-0.755184
cg18170680	-0.755138
cg06358218	-0.755135
cg00397113	-0.755088
cg14249311	-0.755077
cg17747635	-0.755
cg07014174	-0.754971
cg02561009	-0.754936
cg04098051	-0.754929
cg06735285	-0.754883
cg22443651	-0.754872
cg25350057	-0.754864
cg25724842	-0.754788
cg14222574	-0.754779
cg18179621	-0.754777
cg15642329	-0.754772
cg18744355	-0.754628
cg24878374	-0.754615
cg00785029	-0.754538
cg15839913	-0.754538
cg02658551	-0.754501
cg03955334	-0.754456
cg17371170	-0.754431
cg10833551	-0.754377
cg10919889	-0.75423
cg06094515	-0.754228
cg06086990	-0.754127
cg04556646	-0.754038
cg26680995	-0.754005
cg00640609	-0.753958
cg03641492	-0.753903
cg07126216	-0.753835
cg24288751	-0.753753
cg16288630	-0.753697
cg02672003	-0.753678
cg12203557	-0.753643
cg02006405	-0.753634
cg20724168	-0.753606
cg12305074	-0.753525
cg06646262	-0.753475
cg16151924	-0.753458
cg05198938	-0.753424
cg13042462	-0.75341
cg16519197	-0.75334
cg19231697	-0.753291
cg01569984	-0.753242
cg14884984	-0.753207
cg11375831	-0.753062
cg17295389	-0.753022
cg07355262	-0.752997
cg23757622	-0.752991
cg18961589	-0.752952
cg16408555	-0.752908
cg26244531	-0.752905
cg02524622	-0.752891
cg18805486	-0.752719
cg07694404	-0.752683
cg03189593	-0.75264
cg08601899	-0.752485
cg05079547	-0.752222
cg20269876	-0.752193
cg12144446	-0.752179
cg06995113	-0.752132
cg21117699	-0.752078
cg06458094	-0.75205
cg19678315	-0.752043
cg16374093	-0.751992
cg14731458	-0.751912
cg00432233	-0.751899
cg07511098	-0.751898
cg08364956	-0.751765
cg25363564	-0.751761
cg26811904	-0.751683
cg12417667	-0.75166
cg19439651	-0.751594
cg04416302	-0.751589
cg20904010	-0.751554
cg27128233	-0.751517
cg18099070	-0.751515
cg07207813	-0.751411
cg01085537	-0.751373
cg18187729	-0.751206
cg11597515	-0.75112
cg00696472	-0.751102
cg24428232	-0.751102
cg24554839	-0.75109
cg00485201	-0.75101
cg08408432	-0.751008
cg24664351	-0.750991
cg17871403	-0.750984
cg24150325	-0.750877
cg09896106	-0.750822
cg20118157	-0.750804
cg24866792	-0.750799
cg13840174	-0.750786
cg14146657	-0.75071
cg00441765	-0.75066
cg13407231	-0.750658
cg01771247	-0.750653
cg25378920	-0.750503
cg25172185	-0.750351
cg18586515	-0.750299
cg00698169	-0.750264
cg17098387	-0.750256
cg19042947	-0.750185
cg09230250	-0.750073
cg23380397	-0.749999
cg26387317	-0.749851
cg03897425	-0.749782
cg05187154	-0.749734
cg02195405	-0.749645
cg02966841	-0.749639
cg24433477	-0.749582
cg17589890	-0.749574
cg01169521	-0.749519
cg00091960	-0.749433
cg16692258	-0.749363
cg02445395	-0.74928
cg00152047	-0.749278
cg22001483	-0.749213
cg26138073	-0.749208
cg00878533	-0.749202
cg05538950	-0.749148
cg12743248	-0.748958
cg17908564	-0.748951
cg16773873	-0.748944
cg21599324	-0.748855
cg12123470	-0.748797
cg13466725	-0.748789
cg02387843	-0.748765
cg26090660	-0.748547
cg12812834	-0.748519
cg20141733	-0.74847
cg26469099	-0.748406
cg13311549	-0.748388
cg01458336	-0.748284
cg10117562	-0.748282
cg26388707	-0.748218
cg14044578	-0.748189
cg09787909	-0.748158
cg06701007	-0.748151
cg25469406	-0.748136
cg23373401	-0.748074
cg16530587	-0.748011
cg08229058	-0.747991
cg01484172	-0.747926
cg24591118	-0.747815
cg25394042	-0.747743
cg24667758	-0.747684
cg09440215	-0.747616
cg22713752	-0.747485
cg04161859	-0.747374
cg10531104	-0.747209
cg07416733	-0.747174
cg04747824	-0.747153
cg23167425	-0.747099
cg03545548	-0.747042
cg16670736	-0.747008
cg24119500	-0.746996
cg19726546	-0.746972
cg22703515	-0.746918
cg18701707	-0.746837
cg01783736	-0.746815
cg04372933	-0.746702
cg01796929	-0.74662
cg15836317	-0.74662
cg26045524	-0.746552
cg17895446	-0.746523
cg16110704	-0.746467
cg27642416	-0.746422
cg17030981	-0.746359
cg17805202	-0.74627
cg08274097	-0.74624
cg17673691	-0.746231
cg08839596	-0.74617
cg23351290	-0.746152
cg16269532	-0.746062
cg21665905	-0.745952
cg16935707	-0.745939
cg10894991	-0.745924
cg14852603	-0.745907
cg24984506	-0.745864
cg24333798	-0.745808
cg11022093	-0.745632
cg01055129	-0.745529
cg04463636	-0.745503
cg18166990	-0.745386
cg19537558	-0.745383
cg18816826	-0.745379
cg08250187	-0.745299
cg09821400	-0.745262
cg23541422	-0.745159
cg09287295	-0.745156
cg15835747	-0.745059
cg04843688	-0.74504
cg07457820	-0.744942
cg07596106	-0.744911
cg10421990	-0.744879
cg18329797	-0.744857
cg14526375	-0.744784
cg20864707	-0.744766
cg16031846	-0.74471
cg26340740	-0.744697
cg23985388	-0.744665
cg08765597	-0.744662
cg21071075	-0.744632
cg12422154	-0.744606
cg00170295	-0.744475
cg04828158	-0.744442
cg17337269	-0.744417
cg27171837	-0.74439
cg21375895	-0.744311
cg02369052	-0.744255
cg24954350	-0.744121
cg04324509	-0.744121
cg09967329	-0.744109
cg00288652	-0.744079
cg13569101	-0.74407
cg22270914	-0.744045
cg12934430	-0.743998
cg19248162	-0.743983
cg01072821	-0.743963
cg13229345	-0.743938
cg21910489	-0.743815
cg24563501	-0.743806
cg17210837	-0.743775
cg20197622	-0.743745
cg22964775	-0.743718
cg25401219	-0.743694
cg09141659	-0.7436
cg08334154	-0.743543
cg06794038	-0.743529
cg06736434	-0.743498
cg14520944	-0.74346
cg09134179	-0.743448
cg14491890	-0.743408
cg09802893	-0.743334
cg09705798	-0.74333
cg14614296	-0.743327
cg09850418	-0.743291
cg09554876	-0.743286
cg17273837	-0.743235
cg24338843	-0.7432
cg13112946	-0.743173
cg19304003	-0.74313
cg05220280	-0.743014
cg09250199	-0.743011
cg03409439	-0.742929
cg04837494	-0.742911
cg21874682	-0.742902
cg00356208	-0.742864
cg03620559	-0.742776
cg05804037	-0.742772
cg24174281	-0.742718
cg18287310	-0.742587
cg26849111	-0.74252
cg22615917	-0.742509
cg01904296	-0.7425
cg08853285	-0.742498
cg26053786	-0.742465
cg19761679	-0.742414
cg21814870	-0.742335
cg07959986	-0.742326
cg14288594	-0.742311
cg15066503	-0.742226
cg26746133	-0.742206
cg24859393	-0.7422
cg11688378	-0.742192
cg08548066	-0.742181
cg20814718	-0.742142
cg13867370	-0.742118
cg02547724	-0.742064
cg03372852	-0.742037
cg27543064	-0.74197
cg11864327	-0.741912
cg06861395	-0.741887
cg06830064	-0.741824
cg12152703	-0.741821
cg11122456	-0.741757
cg08723318	-0.74175
cg22405653	-0.741747
cg25289569	-0.741739
cg11270798	-0.741659
cg24665647	-0.74165
cg23550429	-0.741616
cg05457998	-0.741579
cg10616694	-0.741545
cg22573359	-0.741515
cg07892412	-0.741496
cg02962406	-0.741485
cg25615327	-0.741473
cg08800461	-0.74147
cg24646841	-0.741347
cg18098498	-0.741234
cg12173853	-0.74121
cg23042387	-0.741189
cg25625127	-0.74117
cg05017639	-0.741096
cg03519441	-0.74108
cg00924575	-0.741053
cg01950479	-0.741051
cg10759613	-0.741047
cg12805984	-0.740971
cg02809028	-0.74097
cg03667228	-0.740944
cg27528032	-0.740908
cg13565300	-0.740885
cg17037931	-0.740856
cg09662616	-0.740818
cg15519508	-0.740728
cg24444810	-0.740711
cg11966284	-0.740653
cg09067610	-0.740566
cg17266805	-0.74053
cg05740582	-0.740484
cg06252160	-0.740476
cg09269454	-0.740475
cg04794858	-0.740459
cg08426891	-0.740257
cg05223210	-0.740191
cg27514530	-0.740186
cg24936695	-0.740185
cg23944102	-0.740117
cg05305434	-0.740098
cg14723373	-0.739956
cg19909974	-0.739907
cg10137191	-0.739888
cg23527468	-0.739848
cg20674212	-0.739817
cg17128767	-0.739801
cg19776877	-0.739784
cg19706534	-0.739782
cg08893817	-0.739764
cg04830757	-0.739707
cg03690889	-0.739694
cg16648911	-0.739693
cg02877575	-0.739673
cg06988547	-0.739662
cg09429216	-0.739581
cg00022871	-0.739518
cg19760823	-0.739508
cg11484543	-0.739496
cg08553630	-0.739493
cg21816377	-0.739471
cg02937751	-0.739461
cg27087809	-0.739458
cg11367260	-0.739403
cg15241519	-0.739399
cg11875995	-0.739363
cg18705776	-0.739298
cg14263779	-0.739246
cg14959260	-0.739193
cg04438395	-0.739191
cg26362078	-0.73919
cg17701146	-0.739037
cg07469742	-0.738917
cg21578543	-0.738866
cg23101885	-0.738745
cg07570298	-0.73873
cg03095797	-0.738728
cg01691255	-0.738691
cg05775746	-0.738616
cg17732690	-0.738615
cg09682361	-0.738606
cg20310501	-0.738602
cg22479532	-0.738474
cg10639029	-0.7384
cg12191400	-0.738394
cg02650767	-0.738353
cg16845257	-0.738351
cg02144242	-0.738341
cg26333242	-0.738267
cg14960489	-0.738254
cg16415875	-0.738198
cg16565382	-0.738078
cg21857146	-0.738053
cg09315775	-0.738049
cg22790870	-0.738003
cg09044294	-0.737995
cg00481280	-0.737986
cg00043591	-0.737931
cg27418500	-0.737922
cg09486367	-0.737911
cg17588294	-0.737911
cg27358936	-0.737907
cg21137289	-0.73789
cg22199118	-0.737753
cg24082677	-0.73775
cg07640117	-0.737744
cg17413750	-0.737682
cg10472064	-0.737572
cg16483473	-0.737462
cg16356737	-0.737441
cg05847835	-0.737413
cg03752104	-0.737184
cg17224775	-0.737122
cg06328750	-0.737073
cg24874998	-0.737029
cg26432088	-0.736984
cg24787823	-0.736957
cg14933439	-0.736952
cg07258507	-0.736878
cg05892213	-0.736872
cg16696462	-0.736845
cg09786335	-0.736821
cg03661929	-0.736815
cg19518973	-0.736769
cg22129241	-0.736768
cg25211267	-0.736741
cg01794245	-0.736693
cg17940268	-0.736673
cg09301559	-0.736662
cg15816712	-0.736622
cg14088119	-0.736612
cg11421724	-0.736596
cg13711592	-0.736579
cg04431331	-0.736545
cg00736201	-0.736532
cg00794381	-0.736501
cg14128419	-0.736498
cg08449144	-0.736494
cg18181134	-0.736484
cg09763644	-0.736438
cg21004129	-0.736434
cg21759331	-0.736376
cg07340651	-0.736334
cg04181121	-0.736325
cg23091122	-0.736295
cg26015681	-0.736244
cg05894566	-0.736239
cg19622415	-0.736226
cg22073258	-0.73613
cg11497924	-0.736095
cg22842189	-0.736043
cg00629088	-0.736041
cg09449104	-0.735941
cg17174400	-0.735935
cg09501025	-0.735915
cg15344659	-0.735914
cg00019275	-0.735905
cg20801892	-0.735888
cg07514801	-0.735794
cg16477662	-0.735747
cg14069333	-0.735739
cg15241236	-0.735726
cg09623279	-0.735711
cg13730600	-0.73568
cg10885089	-0.735662
cg04094178	-0.735595
cg04412950	-0.735571
cg18443411	-0.735458
cg06839602	-0.7354
cg15781504	-0.73532
cg03015368	-0.735296
cg23613882	-0.735276
cg14970311	-0.735255
cg13715827	-0.73525
cg01679542	-0.735239
cg26231761	-0.735231
cg23598480	-0.735224
cg27254040	-0.735222
cg15026456	-0.735211
cg20648004	-0.735175
cg06692927	-0.735161
cg26070333	-0.735136
cg01964039	-0.735105
cg14580443	-0.735087
cg25308322	-0.735065
cg22609474	-0.735008
cg25075015	-0.735007
cg07012128	-0.734941
cg08306365	-0.734859
cg26636379	-0.734845
cg19985018	-0.734816
cg18176210	-0.734789
cg22681021	-0.734706
cg00835526	-0.734675
cg01657422	-0.734673
cg11979129	-0.734662
cg10313167	-0.734662
cg09577144	-0.734627
cg25579656	-0.73456
cg16910293	-0.734492
cg07743179	-0.734474
cg18599533	-0.73431
cg20469421	-0.734278
cg11644891	-0.73427
cg11920765	-0.734261
cg09018944	-0.734253
cg04819487	-0.734216
cg14523948	-0.73421
cg00678892	-0.734195
cg27504555	-0.734185
cg11217953	-0.734184
cg10808710	-0.734174
cg09383846	-0.734167
cg18478353	-0.734067
cg22495968	-0.734059
cg19003958	-0.73401
cg11132469	-0.733987
cg19016171	-0.733981
cg04498159	-0.733961
cg02178151	-0.733956
cg13432007	-0.733944
cg22388608	-0.733715
cg22220986	-0.733607
cg04843968	-0.733537
cg25388528	-0.733523
cg11080456	-0.733426
cg09852493	-0.733415
cg00409816	-0.733222
cg00887508	-0.733088
cg03346987	-0.733071
cg23902610	-0.733031
cg27391093	-0.732998
cg05056545	-0.732911
cg07345108	-0.732859
cg20578258	-0.732766
cg23632752	-0.732765
cg14539856	-0.732682
cg01779724	-0.73263
cg16296829	-0.732593
cg16003156	-0.732533
cg02570298	-0.732529
cg02053477	-0.732503
cg13562266	-0.732486
cg12617684	-0.732458
cg23523093	-0.732433
cg06481517	-0.732432
cg07680368	-0.732417
cg26140366	-0.732301
cg13412615	-0.73221
cg00824547	-0.732198
cg25347615	-0.732191
cg09222269	-0.732142
cg09575189	-0.732139
cg18239858	-0.732124
cg05235610	-0.73209
cg24195971	-0.732025
cg22839180	-0.732012
cg04272615	-0.73196
cg06240409	-0.731941
cg02766941	-0.731934
cg09179743	-0.731874
cg20441553	-0.731803
cg10219995	-0.731798
cg04022023	-0.731766
cg01944530	-0.731654
cg13410145	-0.731624
cg19795074	-0.731595
cg27002639	-0.731585
cg24875595	-0.731549
cg13821978	-0.731512
cg10859844	-0.731502
cg10259521	-0.731442
cg02740308	-0.731439
cg26870567	-0.731353
cg15533453	-0.73134
cg02355183	-0.731331
cg18554639	-0.731297
cg27004850	-0.731214
cg03007849	-0.731193
cg06865363	-0.731179
cg15035476	-0.73114
cg07599819	-0.731108
cg13203297	-0.7311
cg18909596	-0.731056
cg01263165	-0.730977
cg05458412	-0.730912
cg12351073	-0.730888
cg22242770	-0.730841
cg20341384	-0.73083
cg22125902	-0.730816
cg05887630	-0.730763
cg14530143	-0.73075
cg15986555	-0.73069
cg27020668	-0.730638
cg24533864	-0.730622
cg12362478	-0.730598
cg04514834	-0.730562
cg09415720	-0.730492
cg10944904	-0.730432
cg00290626	-0.730406
cg18047961	-0.730297
cg06834916	-0.73025
cg25079865	-0.730168
cg25948255	-0.73008
cg24465935	-0.730059
cg16444103	-0.730046
cg09175338	-0.729949
cg25023666	-0.729933
cg17270370	-0.729912
cg20481032	-0.729782
cg27476623	-0.729776
cg06859135	-0.729776
cg21065959	-0.729724
cg14972625	-0.729615
cg00569896	-0.729613
cg09177461	-0.729554
cg12008034	-0.729495
cg25249068	-0.72949
cg24365626	-0.729448
cg27308576	-0.729424
cg19756666	-0.729423
cg00282195	-0.729382
cg20806296	-0.729368
cg01551315	-0.729304
cg10241039	-0.729277
cg02393479	-0.729236
cg06523752	-0.729119
cg02814590	-0.729116
cg08973839	-0.729094
cg17518949	-0.729052
cg17824277	-0.729045
cg18616228	-0.728981
cg24987622	-0.728976
cg09750643	-0.728944
cg00467296	-0.728894
cg14600420	-0.728816
cg15399926	-0.728804
cg05177629	-0.728785
cg23648263	-0.728784
cg20394269	-0.728747
cg04941831	-0.728727
cg22305574	-0.728718
cg18864804	-0.728696
cg15449516	-0.728611
cg26391077	-0.72861
cg01375869	-0.728606
cg06003267	-0.728606
cg01783894	-0.72859
cg10963664	-0.728523
cg22208022	-0.728501
cg22347967	-0.728471
cg26981651	-0.728449
cg02770688	-0.72844
cg12286910	-0.72831
cg00728029	-0.72827
cg14192430	-0.728202
cg03225502	-0.728184
cg23354764	-0.728109
cg20290850	-0.728094
cg09386620	-0.728049
cg15576918	-0.728039
cg13848818	-0.727985
cg07982899	-0.727955
cg14618116	-0.727923
cg05486931	-0.72792
cg14884183	-0.727876
cg25098401	-0.727846
cg17810211	-0.727835
cg07556569	-0.727815
cg24498500	-0.727808
cg17834671	-0.727755
cg07292140	-0.727741
cg00031346	-0.727709
cg19043778	-0.72756
cg11827629	-0.727529
cg12344862	-0.727523
cg12436612	-0.727501
cg14553444	-0.727486
cg06374204	-0.727446
cg02964102	-0.72744
cg08154731	-0.727428
cg09277575	-0.727418
cg04901179	-0.727413
cg02400773	-0.727412
cg04498110	-0.727355
cg09086416	-0.727346
cg04125765	-0.727282
cg18247172	-0.72726
cg07272353	-0.727216
cg04930211	-0.727135
cg08327428	-0.727093
cg23040685	-0.727083
cg26698819	-0.727012
cg02014899	-0.727007
cg12693959	-0.726992
cg00075975	-0.726971
cg09440603	-0.726899
cg09996971	-0.726846
cg08098111	-0.726779
cg19219255	-0.726732
cg04132353	-0.726729
cg02913832	-0.726723
cg17460183	-0.726717
cg15496866	-0.726712
cg16420200	-0.726683
cg14326225	-0.726677
cg11784124	-0.726668
cg01236299	-0.726633
cg23402397	-0.726628
cg14503489	-0.726625
cg14616824	-0.726537
cg09509592	-0.726503
cg17729694	-0.726494
cg21464903	-0.726461
cg14799008	-0.726444
cg06680826	-0.726401
cg22645961	-0.726312
cg15239628	-0.726299
cg10970045	-0.726177
cg03024678	-0.726167
cg21344200	-0.72616
cg16330550	-0.726083
cg12817298	-0.726045
cg25577090	-0.726014
cg07855337	-0.725986
cg21502551	-0.725922
cg14603420	-0.725908
cg00922157	-0.725858
cg21485555	-0.725843
cg13167810	-0.725796
cg02700130	-0.725766
cg17078629	-0.72573
cg07068980	-0.725691
cg23310143	-0.725688
cg26960543	-0.725664
cg11651106	-0.725637
cg27476881	-0.725503
cg20015986	-0.725448
cg01789267	-0.725425
cg09237790	-0.725411
cg25843439	-0.725393
cg26681097	-0.725393
cg19701658	-0.725379
cg07260541	-0.725344
cg08066407	-0.725315
cg02335141	-0.725313
cg10004481	-0.725296
cg24478779	-0.72529
cg08645400	-0.725243
cg00693157	-0.725207
cg14638044	-0.7252
cg07512206	-0.725151
cg15131883	-0.725091
cg20357862	-0.725088
cg10756457	-0.725062
cg05684715	-0.725047
cg00086493	-0.725044
cg05048523	-0.725027
cg07922513	-0.72494
cg04839683	-0.724908
cg26501046	-0.724874
cg26536999	-0.724845
cg09196942	-0.724827
cg01824931	-0.724793
cg22227582	-0.72479
cg01300105	-0.724782
cg22424284	-0.724667
cg25901559	-0.724664
cg19888888	-0.724654
cg19582822	-0.724589
cg06393558	-0.724579
cg27483571	-0.724575
cg22862529	-0.724575
cg26264896	-0.724549
cg04625975	-0.724492
cg11933267	-0.724434
cg15062535	-0.724413
cg25233308	-0.724328
cg13046853	-0.72425
cg04878813	-0.724229
cg21560191	-0.724153
cg16023400	-0.724122
cg16753685	-0.724021
cg20497212	-0.724002
cg08451469	-0.723984
cg17132501	-0.723874
cg24747866	-0.723817
cg04530015	-0.7238
cg11095839	-0.723798
cg06778713	-0.723766
cg01591240	-0.723736
cg01752235	-0.723692
cg00465073	-0.723673
cg20711030	-0.723664
cg17201273	-0.723557
cg20546259	-0.72355
cg06394103	-0.723532
cg08181657	-0.723529
cg23170495	-0.723393
cg26884038	-0.72335
cg26681383	-0.723336
cg05648582	-0.72332
cg04436634	-0.7233
cg05480377	-0.723279
cg15131258	-0.723274
cg24410945	-0.723199
cg14777634	-0.723071
cg27383203	-0.723004
cg15690180	-0.722977
cg23492327	-0.722973
cg01369413	-0.72297
cg15222329	-0.722934
cg11081307	-0.72291
cg09633240	-0.722873
cg23060810	-0.722859
cg13895046	-0.722769
cg22914764	-0.722752
cg00681365	-0.722751
cg17128405	-0.722732
cg07699351	-0.722709
cg20168024	-0.722682
cg00825734	-0.72266
cg05530612	-0.72266
cg16116663	-0.722601
cg26464701	-0.722564
cg04670031	-0.722518
cg04971401	-0.722486
cg06557683	-0.722419
cg12566890	-0.722374
cg20365330	-0.722365
cg06605739	-0.722363
cg07241908	-0.722349
cg17535314	-0.722277
cg13909533	-0.722274
cg22040158	-0.72224
cg02684562	-0.722214
cg08999962	-0.722148
cg11935041	-0.722132
cg00151170	-0.7221
cg04846961	-0.722086
cg21896800	-0.722071
cg14718495	-0.721917
cg05177287	-0.721878
cg27077070	-0.721854
cg24889441	-0.721836
cg05951296	-0.721833
cg04484984	-0.721824
cg23962872	-0.721781
cg19282068	-0.721771
cg23960736	-0.72176
cg03216739	-0.721723
cg15643000	-0.721713
cg02431866	-0.721708
cg22357679	-0.7217
cg08657851	-0.721662
cg04757661	-0.72166
cg01063701	-0.721635
cg18959827	-0.721614
cg26810767	-0.721529
cg06537744	-0.721495
cg23403099	-0.721433
cg00597607	-0.721422
cg26366833	-0.721399
cg14844815	-0.721387
cg08217567	-0.721344
cg06980341	-0.721322
cg14596108	-0.72131
cg09294937	-0.721287
cg03813730	-0.72122
cg13887261	-0.721202
cg02879136	-0.721195
cg03437887	-0.721122
cg01907457	-0.721086
cg24704759	-0.721071
cg21606744	-0.721022
cg21610999	-0.721017
cg19734013	-0.721005
cg05404715	-0.720992
cg11737871	-0.720966
cg05884023	-0.7209
cg09782746	-0.720885
cg24924294	-0.72086
cg10288307	-0.720835
cg08174577	-0.720826
cg20011604	-0.720816
cg10922881	-0.720803
cg22038700	-0.720707
cg14306330	-0.720654
cg08346735	-0.720575
cg27036066	-0.720567
cg24134056	-0.720548
cg25565504	-0.720543
cg03388493	-0.720526
cg16087263	-0.720494
cg13590456	-0.720483
cg04744713	-0.720474
cg16211959	-0.72039
cg20994829	-0.720378
cg27045264	-0.720323
cg16488065	-0.7203
cg10949632	-0.720271
cg21880020	-0.720259
cg19729536	-0.720255
cg01004063	-0.72018
cg17425484	-0.720169
cg05285429	-0.720144
cg02743674	-0.720077
cg19589277	-0.720026
cg19623835	-0.719988
cg02323003	-0.719982
cg23688350	-0.719958
cg10350215	-0.719938
cg20178603	-0.719857
cg24963526	-0.719824
cg16649375	-0.719801
cg11575234	-0.719796
cg17339182	-0.719795
cg09939823	-0.719776
cg01875106	-0.719707
cg02196805	-0.719705
cg10944063	-0.719693
cg12066770	-0.71968
cg07969475	-0.719631
cg05652719	-0.719605
cg13726814	-0.719592
cg19180156	-0.719575
cg25063211	-0.719575
cg13549174	-0.719555
cg02738188	-0.719499
cg15142913	-0.719474
cg11906285	-0.719432
cg04686481	-0.719414
cg18929663	-0.71934
cg15433798	-0.719337
cg25023165	-0.719327
cg24500711	-0.719326
cg22433141	-0.719319
cg10721030	-0.719306
cg03396005	-0.719305
cg07435275	-0.719222
cg26561358	-0.719158
cg19177744	-0.719149
cg17453961	-0.719131
cg14947846	-0.71906
cg07330438	-0.719056
cg23248051	-0.719005
cg05499376	-0.718964
cg00951599	-0.718871
cg12157444	-0.718779
cg03222834	-0.718768
cg06890701	-0.718746
cg13650974	-0.718702
cg13408752	-0.718647
cg06466547	-0.718603
cg18080819	-0.718601
cg10369319	-0.718595
cg01148731	-0.71856
cg05857728	-0.71854
cg14582691	-0.718511
cg13686807	-0.718495
cg09541333	-0.718473
cg20748131	-0.71845
cg24156393	-0.718408
cg24776880	-0.718406
cg24403338	-0.718324
cg07587786	-0.718225
cg10006428	-0.718203
cg23793599	-0.718199
cg10064248	-0.718189
cg04247568	-0.718155
cg14051666	-0.718148
cg20316538	-0.718136
cg06481462	-0.718104
cg06583577	-0.718095
cg18321138	-0.718077
cg26328954	-0.718068
cg13522187	-0.718022
cg12386808	-0.718009
cg12683730	-0.717991
cg23045972	-0.717913
cg00743803	-0.71789
cg17707126	-0.71785
cg05645927	-0.717831
cg27546583	-0.717829
cg11224748	-0.717796
cg23463205	-0.717782
cg16293569	-0.717704
cg05281206	-0.717692
cg08571347	-0.717681
cg20231883	-0.717609
cg24200753	-0.717608
cg08756898	-0.717577
cg20757532	-0.717566
cg26665764	-0.717546
cg18012266	-0.717537
cg02449608	-0.717508
cg16513883	-0.717427
cg05705492	-0.717395
cg07557980	-0.71736
cg24140362	-0.717328
cg02911985	-0.71725
cg12819144	-0.717247
cg26275110	-0.71716
cg10855342	-0.71716
cg03770410	-0.717084
cg27591407	-0.717075
cg01014190	-0.71701
cg04943586	-0.717001
cg00212119	-0.716953
cg27272487	-0.716902
cg11107657	-0.716898
cg01556466	-0.716855
cg04745064	-0.716848
cg14476095	-0.716841
cg11666098	-0.716804
cg14192813	-0.716773
cg05220114	-0.716735
cg17740722	-0.716701
cg14171418	-0.716693
cg13909381	-0.716689
cg18500177	-0.716636
cg24807008	-0.716632
cg18213043	-0.716594
cg25016964	-0.716584
cg11453079	-0.716582
cg01445151	-0.716562
cg26972881	-0.71652
cg20682639	-0.71651
cg18875435	-0.716475
cg00017842	-0.716472
cg16856734	-0.716447
cg00782843	-0.716445
cg04069948	-0.716434
cg13043454	-0.71643
cg23182239	-0.716408
cg21129253	-0.716403
cg03836283	-0.716359
cg25470080	-0.71632
cg07327967	-0.716303
cg09732255	-0.716294
cg08292935	-0.716264
cg01881456	-0.716227
cg26515755	-0.716226
cg00890049	-0.71622
cg13405636	-0.716218
cg16717431	-0.716152
cg16063656	-0.716149
cg20057398	-0.716121
cg22123865	-0.716
cg05289678	-0.715954
cg01492061	-0.715929
cg08254889	-0.715904
cg24935288	-0.715865
cg01142445	-0.715846
cg11732197	-0.715688
cg25446017	-0.715639
cg07134486	-0.715511
cg05787038	-0.715502
cg24029096	-0.715492
cg19194367	-0.715492
cg18685330	-0.715488
cg12443030	-0.715421
cg20758789	-0.715352
cg24375626	-0.715325
cg01917852	-0.715312
cg16162611	-0.715278
cg24607535	-0.715246
cg19375492	-0.715225
cg24232508	-0.715215
cg12485744	-0.715185
cg00731458	-0.715182
cg07523189	-0.715158
cg03036398	-0.715132
cg12712659	-0.715127
cg07158816	-0.715111
cg01686553	-0.715084
cg17193040	-0.715072
cg23612570	-0.715063
cg00237606	-0.715059
cg18199992	-0.715047
cg19937056	-0.71504
cg20628376	-0.715026
cg07643097	-0.714995
cg01907184	-0.714988
cg02807446	-0.714973
cg11661265	-0.714965
cg01283712	-0.714944
cg23010077	-0.714913
cg19536281	-0.714889
cg14572091	-0.714872
cg01634289	-0.714831
cg00649199	-0.714831
cg03986722	-0.714815
cg12159992	-0.714784
cg23741759	-0.714778
cg19751562	-0.714757
cg19285774	-0.71472
cg16663025	-0.714692
cg01303008	-0.714662
cg24632873	-0.714624
cg24571875	-0.714536
cg22967008	-0.714529
cg25000491	-0.714493
cg23197628	-0.714443
cg08403064	-0.714414
cg17111346	-0.71439
cg01982592	-0.714387
cg03832010	-0.714376
cg15909393	-0.714367
cg04876407	-0.714343
cg21472468	-0.714328
cg18317694	-0.714269
cg10219771	-0.714259
cg10063845	-0.714226
cg20558423	-0.714225
cg20203210	-0.714225
cg06644721	-0.714224
cg12386297	-0.714151
cg26856369	-0.714148
cg26081584	-0.714121
cg12309348	-0.714058
cg01858458	-0.714052
cg00214970	-0.71403
cg21133502	-0.714029
cg00537960	-0.713986
cg10248785	-0.713966
cg05512111	-0.713961
cg23762579	-0.713936
cg11983942	-0.713877
cg17638507	-0.713866
cg26097381	-0.713832
cg00301879	-0.713802
cg04848570	-0.713801
cg16364805	-0.713764
cg07539108	-0.713721
cg00718409	-0.713703
cg14955531	-0.713684
cg09050058	-0.713668
cg17214479	-0.713663
cg25088879	-0.713625
cg00098819	-0.713624
cg05264881	-0.71358
cg05424422	-0.713555
cg19302441	-0.71354
cg19691505	-0.713523
cg13583523	-0.71352
cg04391186	-0.713511
cg26062204	-0.713506
cg13109315	-0.71349
cg03012854	-0.713407
cg05812697	-0.713407
cg02711147	-0.713387
cg27132814	-0.713377
cg26815454	-0.713367
cg26993204	-0.713323
cg09652526	-0.713292
cg23829256	-0.713258
cg02164741	-0.713249
cg19820287	-0.713192
cg03595083	-0.713182
cg18811318	-0.713174
cg13644300	-0.713163
cg15398520	-0.713162
cg07856707	-0.71316
cg00121255	-0.713139
cg07026010	-0.713133
cg06138526	-0.71313
cg06834005	-0.713069
cg05012457	-0.713044
cg02558735	-0.713041
cg07096238	-0.71304
cg02498177	-0.713018
cg14212801	-0.713012
cg23696193	-0.712994
cg03300099	-0.712988
cg14075413	-0.71298
cg10777407	-0.712886
cg24109012	-0.712849
cg02234235	-0.712804
cg24479137	-0.712792
cg23408285	-0.712791
cg26636054	-0.712771
cg09510921	-0.712764
cg01140247	-0.712758
cg02015439	-0.712731
cg12350288	-0.712707
cg06786335	-0.7127
cg02533057	-0.712693
cg02195105	-0.712692
cg01501540	-0.712685
cg20268689	-0.712676
cg04207713	-0.712631
cg20433386	-0.712613
cg05980673	-0.712611
cg12035269	-0.712586
cg11855895	-0.712565
cg25207366	-0.712535
cg01302101	-0.71248
cg26881287	-0.71245
cg06789840	-0.712393
cg01993847	-0.712362
cg06366789	-0.712336
cg27534396	-0.712295
cg07902406	-0.712256
cg14150186	-0.712233
cg04325301	-0.712221
cg17287122	-0.71222
cg15618210	-0.712211
cg19560210	-0.71217
cg22669120	-0.71216
cg24138194	-0.712155
cg25538883	-0.71215
cg26094221	-0.712148
cg12184157	-0.712098
cg09757049	-0.712095
cg07349899	-0.712069
cg09766556	-0.712061
cg13474262	-0.712057
cg01845013	-0.712045
cg00613786	-0.712025
cg05935086	-0.71199
cg24673043	-0.711891
cg00572756	-0.711797
cg01273309	-0.711707
cg21931317	-0.71167
cg07969045	-0.711661
cg01702517	-0.71165
cg20954777	-0.711595
cg13666232	-0.711589
cg05221326	-0.711548
cg27280332	-0.711521
cg26840146	-0.711506
cg18129961	-0.711493
cg19806310	-0.711491
cg07601258	-0.711482
cg03815116	-0.711442
cg27487860	-0.711392
cg04843425	-0.711282
cg08038178	-0.711254
cg22246918	-0.711221
cg15682851	-0.711204
cg09144608	-0.711194
cg16358696	-0.711193
cg26859878	-0.711063
cg09153448	-0.711061
cg20752695	-0.711036
cg06872010	-0.710991
cg18235192	-0.710962
cg26939503	-0.710955
cg11378502	-0.710953
cg03992651	-0.710934
cg07367735	-0.71093
cg22911931	-0.710923
cg23772352	-0.710923
cg04568774	-0.710888
cg23599973	-0.710884
cg24240626	-0.710838
cg25002350	-0.710815
cg01722584	-0.710801
cg27223891	-0.7108
cg26628811	-0.710681
cg22495150	-0.710669
cg00374101	-0.710666
cg05831315	-0.710649
cg14434198	-0.710619
cg09410862	-0.710578
cg10356866	-0.710577
cg17052783	-0.710573
cg26528551	-0.710559
cg23291682	-0.710522
cg09859416	-0.710478
cg24575705	-0.710476
cg12181751	-0.710471
cg06942727	-0.710461
cg20842396	-0.710441
cg10201735	-0.71044
cg21376148	-0.710432
cg18091167	-0.710431
cg00325661	-0.71038
[truncated: 1,089 more rows]
