# Supplementary material for: DNA methylation changes during long-term in vitro cell culture are caused by epigenetic drift
Source: Commun Biol. 2021 May 19;4:598. doi: 10.1038/s42003-021-02116-y (PMC8134454; doi:10.1038/s42003-021-02116-y)
Supplement: Supplementary file 5 — Supplementary Data 2 [file 42003_2021_2116_MOESM5_ESM.xlsx]

## Sheet: Tabelle1
Sample	ALOX12	DOK6	LTC4S	TNNI3K	Real passage	Predicted passage
BM MSC 4	0.08	0.62	0.33	0.94	2	3
BM MSC 5	0.07	0.61	0.3	0.95	2	3
BM MSC 6	0.08	0.68	0.34	0.94	2	3
BM MSC 7	0.07	0.59	0.28	0.95	1	3
BM MSC 8	0.07	0.54	0.38	0.93	3	4
BM MSC 9	0.09	0.63	0.32	0.95	2	3
BM MSC 10	0.07	0.63	0.36	0.92	2	4
BM MSC 11	0.05	0.73	0.47	0.94	2	4
BM MSC 5	0.11	0.38	0.82	0.84	10	10
BM MSC 6	0.03	0.49	0.59	0.71	10	14
BM MSC 7	0.13	0.27	0.57	0.79	10	10
BM MSC 8	0.09	0.42	0.44	0.73	11	12
BM MSC 9	0.14	0.46	0.93	0.92	10	7
BM MSC 10	0.1	0.53	0.57	0.91	7	6
BM MSC 11	0.09	0.79	0.65	0.95	7	5
BM MSC 4	0.1	0.6	0.58	0.94	9	5
BM MSC 12	0.06	0.7	0.32	0.93	3	4
BM MSC 12	0.07	0.67	0.38	0.92	5	4
BM MSC 12	0.08	0.68	0.37	0.91	7	5
BM MSC 13	0.02	0.6	0.36	0.96	4	3
BM MSC 13	0.03	0.53	0.51	0.81	8	10
BM MSC 13	0.1	0.43	0.65	0.82	11	10
BM MSC 14	0.08	0.64	0.4	0.9	4	5
BM MSC 14	0.17	0.57	0.54	0.79	8	9
BM MSC 14	0.2	0.48	0.61	0.72	10	12
BM MSC 15	0.07	0.7	0.28	0.88	3	5
BM MSC 15	0.09	0.67	0.4	0.9	5	5
BM MSC 15	0.37	0.42	0.61	0.7	9	11
BM MSC 16	0.16	0.75	0.28	0.91	0	3
BM MSC 16	0.06	0.81	0.19	0.93	2	3
BM MSC 17	0.19	0.64	0.65	0.88	5	6
BM MSC 17	0.07	0.53	0.54	0.75	9	12
BM MSC 18	0.08	0.82	0.23	0.92	0	3
BM MSC 18	0.23	0.72	0.72	0.8	12	9
BM MSC 19	0.14	0.64	0.71	0.59	16	18
BM MSC 19	0.12	0.6	0.74	0.57	19	20
HUVEC 5	0.05	0.61	0.32	0.83	3	8
HUVEC 5	0.41	0.19	0.77	0.45	19	22
HUVEC 6	0.05	0.61	0.26	0.86	4	6
HUVEC 6	0.27	0.22	0.56	0.45	17	22
HUVEC 7	0.06	0.62	0.36	0.88	4	6
HUVEC 7	0.11	0.24	0.58	0.5	12	22
BM MSC 4	0.11	0.42	0.46	0.96	11	3
BM MSC 5	0.17	0.46	0.66	0.75	11	12
BM MSC 5	0.1	0.31	0.67	0.86	12	8
BM MSC 8	0.07	0.18	0.37	0.75	14	11
BM MSC 1	0.08	0.44	0.44	0.94	10	4
BM MSC 1	0.09	0.46	0.35	0.89	11	5
BM MSC 3	0.14	0.27	0.65	0.69	13	15
BM MSC 3	0.15	0.25	0.71	0.66	14	16
BM MSC 3	0.17	0.31	0.69	0.58	15	19
BM MSC 3	0.18	0.33	0.66	0.64	16	16
BM MSC 2	0.13	0.61	0.44	0.77	12	10
BM MSC 2	0.12	0.51	0.4	0.79	13	9
BM MSC 2	0.25	0.49	0.44	0.68	14	12
AT MSC 1	0.18	0.53	0.58	0.68	11	14
AT MSC 1	0.21	0.49	0.61	0.7	12	13
AT MSC 1	0.17	0.44	0.64	0.66	13	15
AT MSC 1	0.19	0.53	0.62	0.72	14	12
AT MSC 2	0.22	0.53	0.61	0.73	14	12
AT MSC 2	0.31	0.51	0.7	0.75	15	10
AT MSC 2	0.38	0.44	0.66	0.68	16	12
AT MSC 2	0.36	0.49	0.66	0.7	17	11
AT MSC 2	0.56	0.48	0.63	0.62	19	12
AT MSC 3	0.1	0.44	0.46	0.74	10	12
AT MSC 3	0.12	0.35	0.5	0.75	11	11
AT MSC 3	0.11	0.36	0.51	0.68	12	14
AT MSC 3	0.15	0.38	0.56	0.71	13	13
HUVEC 1	0.37	0.54	0.88	0.65	10	15
HUVEC 1	0.44	0.59	0.83	0.64	11	14
HUVEC 1	0.67	0.47	0.71	0.73	12	7
HUVEC 1	0.52	0.46	0.62	0.63	13	12
HUVEC 1	0.65	0.6	0.81	0.61	15	13
HUVEC 2	0.48	0.6	0.73	0.69	10	11
HUVEC 2	0.65	0.56	0.67	0.53	11	15
HUVEC 3	0.56	0.67	0.93	0.38	18	24
HUVEC 3	0.54	0.64	0.94	0.36	19	24
HUVEC 3	0.54	0.6	0.9	0.34	20	25
HUVEC 3	0.65	0.53	0.93	0.28	22	26
HUVEC 4	0.67	0.76	0.92	0.37	18	22
HUVEC 4	0.62	0.71	0.93	0.28	19	27
HUVEC 4	0.56	0.7	0.94	0.27	20	28
HUVEC 4	0.52	0.76	0.91	0.27	22	28
Methylation values of single CpGs are depicted as β-values ranging from 0 to 1.
