# Supplementary material for: DNA methylation changes during long-term in vitro cell culture are caused by epigenetic drift
Source: Commun Biol. 2021 May 19;4:598. doi: 10.1038/s42003-021-02116-y (PMC8134454; doi:10.1038/s42003-021-02116-y)
Supplement: Supplementary file 6 — Supplementary Data 3 [file 42003_2021_2116_MOESM6_ESM.xlsx]

## Sheet: Tabelle1
Gene_Name	CpG pattern on amplicon	Read number donor 2 passage 1	Read number donor 2 passage 2	Read number donor 2 passage 3	Read number donor 2 passage 4	Read number donor 2 passage 5	Read number donor 2 passage 8	Read number donor 2 passage 9	Read number donor 2 passage 10	Read number donor 1 passage 1	Read number donor 1 passage 2	Read number donor 1 passage 3	Read number donor 1 passage 5	Read number donor 1 passage 7	Read number donor 1 passage 8	Read number donor 1 passage 9	Read number donor 1 passage 10	Read number donor 1 passage 11
ALOX12	CCCCCTTTT	NA	NA	NA	NA	NA	NA	1	NA	NA	NA	NA	NA	NA	NA	NA	NA	NA
ALOX12	CCCCTCTCT	NA	NA	NA	NA	NA	1	NA	NA	NA	NA	NA	NA	NA	NA	NA	NA	NA
ALOX12	CCCCTCTTT	NA	NA	NA	NA	NA	NA	1	NA	NA	NA	NA	NA	1	NA	NA	NA	NA
ALOX12	CCCCTTTTC	NA	NA	NA	NA	NA	NA	1	NA	NA	NA	NA	NA	NA	NA	NA	NA	NA
ALOX12	CCCCTTTTT	NA	NA	NA	NA	NA	18	24	NA	NA	NA	NA	NA	NA	NA	NA	NA	NA
ALOX12	CCCTCCCCC	NA	NA	NA	NA	NA	NA	NA	NA	16	NA	NA	NA	NA	NA	NA	NA	NA
ALOX12	CCCTCCTTT	NA	NA	NA	NA	NA	NA	NA	NA	1	NA	NA	NA	NA	NA	NA	NA	NA
ALOX12	CCCTTCTCT	NA	NA	NA	NA	NA	1	NA	NA	NA	NA	NA	NA	NA	NA	NA	NA	NA
ALOX12	CCCTTTTCT	NA	NA	NA	NA	NA	NA	NA	NA	NA	NA	NA	NA	NA	7	NA	NA	NA
ALOX12	CCCTTTTTT	NA	NA	NA	NA	1	1	1	NA	NA	NA	15	NA	NA	2	NA	NA	1
ALOX12	CCTCCCCCT	NA	NA	NA	NA	NA	NA	1	NA	NA	NA	NA	NA	NA	NA	NA	NA	NA
ALOX12	CCTCCTTTT	NA	NA	NA	NA	NA	NA	6	1	NA	NA	NA	NA	NA	NA	NA	NA	NA
ALOX12	CCTCTCTTT	NA	NA	NA	NA	NA	NA	1	NA	NA	NA	NA	NA	NA	NA	NA	NA	NA
ALOX12	CCTCTTCCT	NA	NA	NA	NA	NA	NA	1	NA	NA	NA	NA	NA	NA	NA	NA	NA	NA
ALOX12	CCTCTTTCC	NA	NA	NA	NA	NA	NA	1	NA	NA	NA	NA	NA	NA	NA	NA	NA	NA
ALOX12	CCTCTTTCT	NA	NA	NA	NA	NA	NA	NA	2	NA	NA	NA	NA	NA	NA	NA	NA	1
ALOX12	CCTCTTTTC	NA	NA	NA	NA	NA	NA	NA	NA	NA	NA	NA	NA	NA	NA	NA	NA	NA
ALOX12	CCTCTTTTT	NA	NA	NA	NA	1	NA	35	53	NA	NA	NA	1	NA	NA	NA	NA	NA
ALOX12	CCTTCTCTT	NA	NA	NA	NA	2	NA	NA	NA	NA	NA	NA	NA	NA	NA	NA	NA	NA
ALOX12	CCTTCTTCT	NA	NA	NA	NA	NA	NA	NA	NA	NA	NA	NA	NA	NA	NA	NA	NA	2
ALOX12	CCTTCTTTT	NA	NA	NA	NA	1	NA	NA	NA	NA	NA	NA	NA	NA	NA	NA	NA	20
ALOX12	CCTTTCCCC	NA	15	NA	NA	2	NA	NA	NA	NA	NA	NA	NA	NA	NA	NA	NA	NA
ALOX12	CCTTTCCCT	NA	NA	NA	NA	NA	NA	1	NA	NA	NA	NA	NA	NA	NA	NA	19	NA
ALOX12	CCTTTCCTT	NA	1	NA	NA	NA	NA	NA	NA	NA	NA	NA	NA	NA	NA	NA	NA	NA
ALOX12	CCTTTCTCT	NA	NA	NA	NA	NA	NA	NA	NA	NA	NA	NA	NA	NA	NA	NA	NA	NA
ALOX12	CCTTTCTTC	NA	NA	NA	NA	NA	NA	1	NA	NA	NA	NA	NA	NA	NA	NA	NA	NA
ALOX12	CCTTTCTTT	NA	1	NA	NA	NA	NA	43	NA	NA	NA	NA	NA	NA	NA	NA	NA	4
ALOX12	CCTTTTCCT	NA	NA	NA	NA	NA	NA	NA	NA	NA	NA	NA	NA	NA	NA	NA	NA	2
ALOX12	CCTTTTCTT	NA	NA	NA	NA	2	NA	1	NA	NA	NA	12	NA	NA	NA	23	NA	NA
ALOX12	CCTTTTTCT	NA	NA	1	NA	9	NA	NA	1	NA	1	NA	NA	NA	NA	NA	NA	5
ALOX12	CCTTTTTTC	NA	NA	NA	NA	NA	NA	2	NA	NA	NA	NA	NA	NA	NA	NA	NA	NA
ALOX12	CCTTTTTTT	2	25	NA	NA	172	14	48	NA	2	1	18	1	1	19	6	1	93
ALOX12	CTCCTTTCT	NA	NA	NA	NA	NA	NA	NA	NA	NA	1	NA	NA	NA	NA	NA	NA	NA
ALOX12	CTCCTTTTT	35	NA	1	NA	NA	NA	NA	NA	NA	NA	NA	NA	NA	NA	NA	NA	NA
ALOX12	CTCTCCTTT	NA	NA	NA	NA	NA	NA	NA	NA	NA	NA	NA	NA	NA	NA	2	NA	NA
ALOX12	CTCTTCCCC	NA	NA	NA	NA	NA	NA	NA	NA	NA	NA	NA	NA	NA	NA	NA	24	NA
ALOX12	CTCTTCCTT	NA	NA	NA	NA	NA	NA	NA	NA	NA	NA	NA	NA	NA	NA	NA	NA	NA
ALOX12	CTCTTCTCT	NA	NA	NA	NA	NA	15	NA	NA	NA	NA	NA	NA	NA	3	NA	NA	NA
ALOX12	CTCTTCTTT	NA	NA	NA	NA	NA	1	NA	NA	NA	NA	NA	NA	5	1	1	2	1
ALOX12	CTCTTTCCT	NA	NA	NA	NA	NA	NA	NA	NA	NA	NA	NA	NA	NA	NA	NA	NA	1
ALOX12	CTCTTTTCT	NA	NA	NA	NA	NA	NA	NA	NA	NA	24	NA	NA	1	NA	3	NA	47
ALOX12	CTCTTTTTC	NA	NA	NA	NA	NA	NA	NA	NA	NA	NA	NA	NA	NA	1	NA	NA	NA
ALOX12	CTCTTTTTT	NA	NA	2	1	NA	2	NA	NA	3	11	2	1	17	45	44	1	4
ALOX12	CTTCCCCCT	NA	NA	NA	NA	NA	NA	1	NA	NA	NA	NA	NA	NA	NA	NA	32	NA
ALOX12	CTTCCCTTT	NA	NA	NA	NA	NA	NA	NA	NA	NA	NA	NA	NA	NA	1	NA	NA	NA
ALOX12	CTTCCTTTT	NA	NA	NA	NA	NA	NA	NA	NA	1	NA	NA	5	NA	NA	NA	NA	NA
ALOX12	CTTCTCCCT	NA	NA	NA	NA	NA	NA	NA	NA	NA	NA	NA	NA	NA	NA	NA	1	NA
ALOX12	CTTCTCCTT	NA	NA	NA	NA	NA	NA	NA	NA	NA	NA	NA	NA	NA	NA	NA	NA	NA
ALOX12	CTTCTCTCT	1	NA	NA	NA	NA	NA	NA	NA	NA	NA	NA	NA	NA	NA	NA	NA	NA
ALOX12	CTTCTCTTT	NA	NA	NA	NA	NA	NA	1	1	NA	NA	NA	2	1	NA	NA	NA	1
ALOX12	CTTCTTCTT	NA	NA	NA	NA	NA	NA	NA	NA	NA	NA	NA	1	NA	NA	NA	NA	NA
ALOX12	CTTCTTTCT	NA	NA	NA	NA	NA	NA	NA	NA	NA	NA	NA	3	5	NA	NA	NA	NA
ALOX12	CTTCTTTTC	NA	NA	NA	NA	NA	NA	NA	NA	NA	NA	NA	NA	NA	NA	NA	NA	NA
ALOX12	CTTCTTTTT	1	NA	NA	NA	NA	NA	1	NA	1	1	2	92	3	1	1	NA	1
ALOX12	CTTTCCCCT	NA	NA	NA	NA	1	NA	NA	NA	NA	NA	NA	NA	NA	NA	NA	1	NA
ALOX12	CTTTCCCTT	NA	NA	NA	NA	NA	NA	NA	NA	NA	NA	NA	NA	1	NA	NA	NA	NA
ALOX12	CTTTCCTCT	NA	NA	NA	NA	NA	NA	NA	NA	NA	NA	NA	NA	NA	NA	1	NA	NA
ALOX12	CTTTCCTTT	NA	NA	NA	NA	2	NA	NA	NA	1	2	NA	1	16	NA	1	NA	NA
ALOX12	CTTTCTCCT	NA	NA	NA	NA	1	NA	NA	NA	NA	NA	NA	NA	NA	NA	NA	NA	1
ALOX12	CTTTCTCTC	NA	NA	NA	NA	2	NA	NA	NA	NA	NA	NA	NA	NA	NA	NA	NA	NA
ALOX12	CTTTCTCTT	NA	NA	NA	NA	108	NA	NA	NA	1	NA	NA	1	NA	NA	NA	NA	NA
ALOX12	CTTTCTTCT	NA	NA	NA	NA	6	NA	NA	1	NA	NA	NA	NA	NA	NA	31	NA	1
ALOX12	CTTTCTTTC	NA	NA	NA	NA	NA	NA	NA	NA	NA	NA	NA	NA	NA	NA	NA	2	NA
ALOX12	CTTTCTTTT	NA	1	NA	3	12	NA	3	43	2	2	1	1	3	4	6	NA	3
ALOX12	CTTTTCCCC	NA	1	NA	2	NA	NA	NA	NA	NA	NA	NA	NA	NA	NA	NA	NA	NA
ALOX12	CTTTTCCCT	NA	1	NA	NA	NA	NA	NA	NA	NA	NA	NA	NA	NA	NA	NA	1	NA
ALOX12	CTTTTCCTC	NA	NA	NA	NA	NA	NA	NA	NA	NA	NA	NA	NA	NA	NA	NA	NA	NA
ALOX12	CTTTTCCTT	NA	NA	NA	NA	NA	NA	NA	NA	NA	NA	NA	NA	1	1	3	NA	NA
ALOX12	CTTTTCTCT	NA	NA	NA	NA	NA	2	NA	1	2	1	NA	4	NA	1	3	NA	20
ALOX12	CTTTTCTTC	1	NA	NA	NA	NA	NA	NA	NA	NA	NA	NA	NA	NA	NA	1	NA	1
ALOX12	CTTTTCTTT	1	4	NA	NA	NA	NA	2	2	26	93	7	6	24	9	83	28	75
ALOX12	CTTTTTCCC	NA	NA	NA	NA	NA	NA	NA	NA	1	NA	NA	NA	NA	NA	NA	NA	NA
ALOX12	CTTTTTCCT	NA	NA	NA	NA	NA	NA	1	NA	1	NA	NA	1	NA	1	5	NA	NA
ALOX12	CTTTTTCTT	1	1	NA	NA	3	1	1	NA	2	2	1	5	NA	NA	4	1	NA
ALOX12	CTTTTTTCC	NA	NA	NA	1	NA	NA	NA	NA	NA	NA	NA	NA	NA	NA	NA	NA	NA
ALOX12	CTTTTTTCT	2	1	NA	1	6	2	NA	1	3	1	2	131	3	5	72	NA	8
ALOX12	CTTTTTTTC	NA	NA	NA	NA	NA	NA	1	NA	2	NA	1	NA	NA	1	8	4	NA
ALOX12	CTTTTTTTT	122	38	5	48	28	51	46	9	113	47	118	305	94	178	301	44	119
ALOX12	TCCCCCTCT	NA	NA	NA	1	NA	NA	NA	NA	NA	NA	NA	NA	NA	NA	NA	NA	NA
ALOX12	TCCCTCCCC	NA	8	NA	NA	NA	NA	NA	NA	NA	NA	NA	NA	NA	NA	NA	NA	NA
ALOX12	TCCCTCCTT	NA	1	NA	NA	NA	NA	NA	NA	NA	NA	NA	NA	NA	NA	NA	NA	NA
ALOX12	TCCCTCTTT	NA	1	NA	NA	NA	NA	NA	NA	NA	NA	NA	NA	NA	NA	NA	NA	NA
ALOX12	TCCCTTTTT	NA	NA	NA	NA	NA	13	14	NA	NA	NA	NA	NA	NA	NA	NA	NA	NA
ALOX12	TCCTCCCCC	NA	NA	NA	29	NA	NA	NA	NA	NA	NA	NA	NA	NA	NA	NA	NA	NA
ALOX12	TCCTCCCTT	NA	NA	NA	2	NA	NA	NA	NA	NA	NA	NA	NA	NA	NA	NA	NA	NA
ALOX12	TCCTCCTTT	NA	NA	NA	2	NA	NA	NA	NA	NA	NA	NA	NA	NA	NA	NA	NA	1
ALOX12	TCCTCTCTT	NA	NA	NA	NA	NA	12	NA	NA	NA	NA	NA	NA	NA	NA	NA	NA	NA
ALOX12	TCCTCTTTT	NA	NA	NA	1	NA	2	NA	NA	NA	NA	NA	NA	NA	NA	NA	NA	1
ALOX12	TCCTTCCCC	NA	14	NA	NA	39	NA	NA	NA	NA	NA	NA	NA	NA	NA	NA	NA	NA
ALOX12	TCCTTCCCT	NA	NA	NA	NA	3	NA	NA	NA	NA	NA	NA	NA	NA	NA	NA	NA	NA
ALOX12	TCCTTCTCT	NA	NA	NA	NA	NA	NA	NA	NA	NA	NA	NA	NA	NA	1	NA	NA	NA
ALOX12	TCCTTCTTT	NA	NA	NA	NA	6	NA	NA	NA	NA	NA	NA	3	NA	NA	1	NA	1
ALOX12	TCCTTTCTT	NA	NA	NA	NA	NA	1	NA	NA	NA	NA	NA	2	NA	NA	NA	NA	NA
ALOX12	TCCTTTTCC	NA	NA	NA	NA	NA	NA	NA	NA	NA	NA	NA	1	NA	NA	1	NA	NA
ALOX12	TCCTTTTCT	NA	NA	NA	1	3	NA	NA	1	NA	NA	NA	98	NA	NA	NA	NA	2
ALOX12	TCCTTTTTC	NA	NA	NA	NA	NA	1	NA	NA	NA	NA	NA	NA	NA	NA	NA	NA	NA
ALOX12	TCCTTTTTT	1	1	1	NA	7	25	NA	1	NA	NA	3	17	1	NA	NA	NA	23
ALOX12	TCTCCTCCT	NA	NA	NA	NA	NA	NA	NA	NA	1	NA	NA	NA	NA	NA	NA	NA	NA
ALOX12	TCTCCTTCC	NA	NA	NA	NA	NA	NA	1	NA	NA	NA	NA	NA	NA	NA	NA	NA	NA
ALOX12	TCTCCTTTT	NA	NA	1	NA	NA	NA	37	1	NA	NA	NA	NA	NA	NA	NA	NA	NA
ALOX12	TCTCTCCCT	NA	NA	1	NA	NA	NA	NA	NA	NA	NA	NA	NA	NA	NA	NA	NA	NA
ALOX12	TCTCTCTCT	NA	NA	NA	NA	NA	NA	NA	1	NA	NA	NA	NA	NA	NA	NA	NA	NA
ALOX12	TCTCTCTTT	NA	NA	1	NA	NA	NA	1	1	NA	2	NA	NA	NA	NA	2	NA	NA
ALOX12	TCTCTTCCT	NA	NA	NA	NA	NA	NA	NA	2	NA	NA	NA	NA	NA	NA	NA	NA	NA
ALOX12	TCTCTTCTT	NA	NA	NA	NA	NA	NA	NA	NA	NA	NA	NA	NA	NA	NA	21	NA	NA
ALOX12	TCTCTTTCT	NA	NA	NA	NA	NA	NA	1	1	NA	NA	NA	NA	NA	NA	1	NA	NA
ALOX12	TCTCTTTTC	NA	NA	NA	NA	NA	NA	NA	1	NA	NA	NA	1	NA	NA	NA	NA	NA
ALOX12	TCTCTTTTT	22	1	3	1	1	NA	18	156	NA	12	1	NA	NA	1	4	NA	1
ALOX12	TCTTCCTCT	NA	NA	NA	1	NA	NA	NA	NA	NA	NA	NA	NA	1	1	NA	NA	NA
ALOX12	TCTTCCTTT	NA	NA	NA	NA	1	NA	NA	NA	NA	1	NA	NA	NA	NA	2	NA	NA
ALOX12	TCTTCTCCC	NA	NA	1	NA	NA	NA	NA	NA	NA	NA	NA	NA	NA	NA	NA	NA	NA
ALOX12	TCTTCTCCT	NA	NA	NA	NA	NA	NA	NA	NA	NA	NA	NA	NA	5	NA	NA	NA	1
ALOX12	TCTTCTCTC	NA	NA	NA	NA	NA	1	NA	NA	NA	NA	NA	NA	NA	NA	NA	NA	NA
ALOX12	TCTTCTTCT	NA	NA	1	NA	NA	NA	1	NA	NA	1	NA	NA	NA	NA	2	NA	NA
ALOX12	TCTTCTTTC	NA	NA	NA	NA	NA	NA	1	NA	NA	NA	NA	NA	NA	NA	NA	NA	NA
ALOX12	TCTTCTTTT	NA	NA	58	3	1	10	23	1	NA	2	NA	1	2	1	NA	NA	NA
ALOX12	TCTTTCCCC	46	19	75	1	NA	NA	NA	NA	NA	NA	NA	NA	NA	NA	NA	NA	1
ALOX12	TCTTTCCCT	3	NA	4	NA	NA	NA	NA	1	NA	NA	NA	NA	NA	NA	NA	1	1
ALOX12	TCTTTCCTT	NA	NA	NA	2	NA	NA	NA	NA	NA	NA	NA	NA	NA	2	2	NA	NA
ALOX12	TCTTTCTCC	NA	NA	NA	NA	NA	NA	NA	NA	NA	NA	NA	NA	NA	1	NA	NA	NA
ALOX12	TCTTTCTCT	2	NA	1	NA	1	1	NA	1	NA	NA	NA	1	NA	73	4	NA	1
ALOX12	TCTTTCTTT	3	NA	5	1	NA	NA	1	4	2	8	NA	2	15	15	45	1	16
ALOX12	TCTTTTCCC	1	1	1	1	NA	NA	NA	NA	NA	1	NA	NA	NA	NA	NA	NA	NA
ALOX12	TCTTTTCCT	NA	NA	1	NA	1	NA	NA	3	1	NA	NA	NA	NA	NA	1	NA	2
ALOX12	TCTTTTCTC	NA	NA	NA	NA	NA	NA	NA	NA	NA	NA	NA	NA	NA	NA	NA	NA	1
ALOX12	TCTTTTCTT	3	NA	1	17	1	NA	NA	NA	2	3	2	NA	11	2	8	NA	29
ALOX12	TCTTTTTCT	1	2	51	3	4	1	1	5	NA	15	NA	3	6	40	20	NA	42
ALOX12	TCTTTTTTC	NA	1	NA	NA	NA	NA	NA	2	NA	NA	NA	1	NA	1	4	NA	NA
ALOX12	TCTTTTTTT	121	31	25	64	83	34	9	74	82	522	72	105	59	32	241	NA	118
ALOX12	TTCCCCTCT	NA	NA	NA	NA	NA	NA	NA	NA	NA	NA	NA	NA	NA	NA	NA	NA	16
ALOX12	TTCCCCTTT	NA	NA	NA	NA	NA	NA	NA	NA	NA	NA	NA	1	NA	NA	NA	NA	3
ALOX12	TTCCCTTCT	NA	NA	NA	NA	NA	NA	NA	NA	NA	NA	NA	1	4	NA	NA	NA	NA
ALOX12	TTCCCTTTC	NA	NA	NA	NA	NA	NA	NA	NA	NA	NA	NA	3	NA	NA	NA	NA	NA
ALOX12	TTCCCTTTT	NA	NA	1	NA	NA	NA	NA	NA	NA	1	NA	77	1	NA	NA	NA	NA
ALOX12	TTCCTCCCT	NA	NA	NA	NA	NA	NA	NA	NA	NA	NA	NA	NA	NA	NA	NA	NA	16
ALOX12	TTCCTCTTT	NA	NA	NA	NA	NA	NA	1	NA	NA	1	2	NA	NA	NA	NA	NA	NA
ALOX12	TTCCTTCCC	NA	NA	1	NA	NA	NA	NA	NA	NA	NA	NA	NA	NA	NA	NA	NA	NA
ALOX12	TTCCTTCCT	NA	NA	NA	NA	NA	NA	NA	NA	NA	NA	1	NA	NA	NA	NA	NA	NA
ALOX12	TTCCTTTCT	NA	NA	1	NA	NA	NA	NA	NA	NA	NA	18	NA	NA	NA	NA	NA	NA
ALOX12	TTCCTTTTT	1	NA	46	NA	NA	3	NA	NA	NA	1	5	4	1	NA	NA	NA	1
ALOX12	TTCTCCCCC	NA	NA	NA	1	NA	NA	NA	NA	NA	NA	NA	NA	NA	NA	NA	NA	NA
ALOX12	TTCTCCCCT	NA	NA	NA	NA	NA	NA	NA	NA	NA	NA	1	NA	NA	NA	NA	NA	NA
ALOX12	TTCTCCCTT	NA	NA	NA	NA	2	NA	NA	NA	NA	NA	NA	NA	NA	NA	NA	NA	NA
ALOX12	TTCTCCTCT	NA	NA	NA	NA	NA	NA	NA	NA	NA	NA	NA	NA	NA	NA	1	NA	NA
ALOX12	TTCTCCTTT	NA	NA	NA	NA	1	NA	NA	NA	NA	NA	NA	NA	NA	NA	22	NA	11
ALOX12	TTCTCTCCT	NA	NA	NA	NA	NA	NA	NA	NA	NA	NA	NA	NA	NA	NA	2	NA	NA
ALOX12	TTCTCTCTT	NA	NA	NA	NA	2	NA	NA	NA	NA	NA	NA	NA	NA	NA	1	NA	NA
ALOX12	TTCTCTTCT	NA	NA	NA	NA	NA	NA	NA	NA	NA	NA	NA	NA	1	NA	58	NA	NA
ALOX12	TTCTCTTTC	NA	NA	NA	NA	NA	NA	NA	NA	NA	NA	NA	NA	NA	NA	NA	NA	NA
ALOX12	TTCTCTTTT	NA	1	3	2	NA	NA	NA	1	NA	1	NA	3	11	2	11	NA	NA
ALOX12	TTCTTCCCC	NA	NA	1	11	1	NA	NA	NA	NA	NA	NA	NA	NA	NA	NA	NA	NA
ALOX12	TTCTTCCCT	NA	NA	NA	2	3	NA	NA	NA	NA	NA	7	NA	NA	NA	NA	NA	NA
ALOX12	TTCTTCCTC	NA	NA	1	NA	NA	NA	NA	NA	NA	NA	NA	NA	NA	NA	NA	NA	NA
ALOX12	TTCTTCCTT	1	NA	NA	1	NA	NA	NA	NA	NA	NA	NA	NA	NA	NA	1	NA	NA
ALOX12	TTCTTCTCT	1	NA	NA	NA	NA	1	NA	NA	NA	NA	NA	2	1	NA	NA	2	2
ALOX12	TTCTTCTTC	NA	NA	NA	NA	NA	NA	NA	NA	NA	NA	NA	NA	NA	NA	NA	NA	NA
ALOX12	TTCTTCTTT	59	11	NA	NA	7	3	NA	3	3	NA	2	2	26	NA	25	10	66
ALOX12	TTCTTTCCC	NA	1	1	NA	1	NA	NA	NA	NA	NA	NA	NA	NA	NA	NA	NA	NA
ALOX12	TTCTTTCCT	NA	NA	NA	NA	1	NA	2	1	NA	NA	NA	NA	NA	NA	NA	NA	1
ALOX12	TTCTTTCTT	NA	NA	1	NA	NA	NA	26	NA	NA	NA	NA	2	NA	NA	1	NA	NA
ALOX12	TTCTTTTCC	NA	NA	NA	1	NA	NA	2	NA	1	NA	NA	NA	1	NA	NA	NA	NA
ALOX12	TTCTTTTCT	1	NA	2	24	8	NA	5	7	8	6	1	9	2	1	4	NA	5
ALOX12	TTCTTTTTC	NA	NA	NA	NA	NA	NA	1	1	NA	1	NA	NA	NA	NA	2	NA	NA
ALOX12	TTCTTTTTT	51	22	179	6	186	15	37	122	48	159	35	75	52	16	30	NA	19
ALOX12	TTTCCCCCC	NA	NA	NA	NA	NA	NA	NA	NA	2	NA	NA	NA	NA	NA	NA	NA	NA
ALOX12	TTTCCCCCT	NA	NA	NA	NA	NA	NA	39	NA	NA	NA	NA	NA	NA	NA	NA	3	NA
ALOX12	TTTCCCTCT	NA	NA	NA	NA	NA	NA	NA	NA	NA	NA	NA	NA	NA	NA	NA	NA	2
ALOX12	TTTCCCTTT	NA	NA	NA	NA	NA	NA	1	NA	1	1	NA	NA	NA	35	NA	NA	NA
ALOX12	TTTCCTCCT	NA	NA	NA	NA	NA	NA	NA	NA	18	NA	NA	NA	2	NA	NA	NA	NA
ALOX12	TTTCCTCTT	NA	NA	NA	NA	NA	NA	NA	NA	2	NA	NA	1	NA	NA	NA	NA	NA
ALOX12	TTTCCTTCT	NA	NA	NA	NA	NA	NA	NA	NA	NA	NA	NA	1	5	NA	49	NA	NA
ALOX12	TTTCCTTTT	NA	NA	1	1	1	1	5	NA	66	2	NA	70	2	1	29	NA	NA
ALOX12	TTTCTCCCC	1	17	5	NA	NA	NA	NA	NA	NA	NA	NA	NA	NA	NA	NA	NA	NA
ALOX12	TTTCTCCCT	NA	NA	124	NA	2	NA	1	NA	NA	NA	NA	NA	NA	NA	NA	NA	2
ALOX12	TTTCTCCTT	NA	NA	2	NA	NA	NA	NA	NA	NA	1	10	NA	NA	1	NA	NA	NA
ALOX12	TTTCTCTCT	NA	NA	2	NA	NA	NA	NA	NA	16	1	1	1	NA	2	NA	1	NA
ALOX12	TTTCTCTTT	NA	1	8	NA	NA	NA	1	NA	9	210	3	2	6	3	4	2	30
ALOX12	TTTCTTCCC	NA	1	1	NA	NA	NA	NA	NA	NA	NA	NA	NA	NA	NA	NA	NA	NA
ALOX12	TTTCTTCCT	NA	NA	1	NA	NA	NA	NA	NA	NA	NA	NA	NA	NA	1	NA	NA	2
ALOX12	TTTCTTCTT	NA	NA	1	NA	NA	NA	NA	NA	2	5	1	NA	3	5	3	NA	1
ALOX12	TTTCTTTCC	NA	NA	1	NA	NA	NA	NA	NA	NA	NA	NA	NA	NA	NA	NA	NA	NA
ALOX12	TTTCTTTCT	3	1	7	1	6	NA	1	1	17	12	25	5	5	8	7	26	32
ALOX12	TTTCTTTTC	NA	NA	NA	NA	NA	NA	NA	NA	1	1	NA	38	NA	NA	NA	NA	NA
ALOX12	TTTCTTTTT	3	66	162	36	2	3	16	26	79	157	73	50	56	191	75	4	84
ALOX12	TTTTCCCCC	NA	17	NA	2	1	NA	NA	NA	1	NA	NA	NA	NA	NA	NA	NA	NA
ALOX12	TTTTCCCCT	NA	NA	NA	NA	1	NA	1	NA	NA	NA	NA	NA	NA	NA	NA	NA	1
ALOX12	TTTTCCCTC	NA	1	NA	NA	NA	NA	NA	NA	NA	NA	NA	NA	NA	NA	NA	NA	NA
ALOX12	TTTTCCCTT	NA	NA	NA	NA	1	NA	NA	NA	NA	1	NA	1	NA	NA	NA	NA	NA
ALOX12	TTTTCCTCC	NA	NA	NA	NA	NA	NA	NA	NA	NA	NA	NA	NA	15	NA	NA	NA	NA
ALOX12	TTTTCCTCT	NA	1	NA	NA	1	2	NA	NA	1	3	1	NA	2	NA	NA	NA	3
ALOX12	TTTTCCTTT	1	19	NA	2	127	40	2	1	11	254	20	110	21	7	24	NA	3
ALOX12	TTTTCTCCC	NA	NA	NA	1	NA	NA	NA	NA	NA	1	NA	NA	NA	NA	NA	NA	NA
ALOX12	TTTTCTCCT	NA	NA	1	NA	NA	NA	1	NA	1	NA	NA	NA	NA	1	NA	NA	25
ALOX12	TTTTCTCTC	NA	NA	NA	NA	NA	1	NA	NA	NA	NA	NA	NA	NA	NA	NA	NA	NA
ALOX12	TTTTCTCTT	NA	NA	NA	NA	16	2	NA	NA	9	NA	NA	23	NA	3	NA	NA	2
ALOX12	TTTTCTTCC	NA	NA	NA	NA	NA	NA	NA	NA	NA	NA	NA	NA	7	NA	NA	NA	NA
ALOX12	TTTTCTTCT	NA	1	2	2	2	1	NA	NA	2	2	NA	4	5	12	22	NA	16
ALOX12	TTTTCTTTC	NA	NA	NA	NA	NA	NA	NA	NA	21	NA	NA	NA	NA	10	1	26	1
ALOX12	TTTTCTTTT	5	49	11	148	11	34	68	15	126	44	17	27	30	378	41	3	15
ALOX12	TTTTTCCCC	32	43	94	37	12	NA	NA	NA	1	1	NA	NA	NA	NA	NA	4	2
ALOX12	TTTTTCCCT	1	1	11	1	152	NA	42	NA	NA	NA	4	NA	1	4	4	4	89
ALOX12	TTTTTCCTC	NA	1	NA	NA	NA	NA	NA	NA	NA	NA	NA	NA	NA	NA	1	NA	NA
ALOX12	TTTTTCCTT	NA	NA	NA	36	NA	NA	10	6	2	2	13	4	13	109	70	NA	3
ALOX12	TTTTTCTCC	1	1	NA	1	NA	NA	NA	NA	NA	NA	NA	1	4	1	NA	NA	NA
ALOX12	TTTTTCTCT	65	10	4	NA	6	15	3	225	47	7	27	182	72	218	137	18	24
ALOX12	TTTTTCTTC	1	NA	NA	NA	NA	NA	2	1	1	NA	NA	2	NA	4	4	1	1
ALOX12	TTTTTCTTT	55	27	9	17	22	31	185	375	309	360	177	302	241	515	779	63	422
ALOX12	TTTTTTCCC	5	8	11	4	NA	NA	NA	NA	2	134	NA	NA	NA	1	NA	NA	NA
ALOX12	TTTTTTCCT	2	24	5	NA	12	NA	10	39	23	6	11	2	19	60	91	NA	46
ALOX12	TTTTTTCTC	NA	NA	NA	2	NA	7	NA	NA	NA	NA	NA	NA	NA	NA	NA	NA	NA
ALOX12	TTTTTTCTT	46	3	1	23	20	45	7	67	187	322	144	193	69	28	85	36	56
ALOX12	TTTTTTTCC	NA	13	3	44	1	1	48	NA	11	3	4	1	5	1	2	NA	3
ALOX12	TTTTTTTCT	98	102	126	43	637	89	134	89	98	755	143	504	167	467	698	13	280
ALOX12	TTTTTTTTC	7	13	7	2	8	1	108	40	63	26	7	21	2	122	130	NA	36
ALOX12	TTTTTTTTT	1651	1193	1843	1299	2349	767	1915	2130	2640	11877	2886	4995	1988	3772	4307	379	2298
CASP14	CC	24	85	16	44	49	43	16	33	29	41	16	85	16	15	7	NA	9
CASP14	CT	69	40	8	21	16	26	38	44	21	26	46	41	36	37	8	2	9
CASP14	TC	80	139	152	91	70	89	59	42	128	95	109	264	162	59	57	65	66
CASP14	TT	68	177	92	69	137	279	137	200	149	92	134	390	216	183	185	269	192
CASR	CCCCCCC	NA	NA	NA	NA	NA	NA	NA	1	NA	NA	NA	NA	NA	NA	NA	NA	NA
CASR	CCCCCCT	NA	NA	NA	NA	NA	3	NA	1	2	1	NA	NA	NA	NA	1	NA	NA
CASR	CCCCCTC	NA	NA	NA	NA	NA	4	1	107	NA	NA	NA	NA	NA	NA	NA	1	NA
CASR	CCCCCTT	NA	NA	4	NA	1	NA	1	57	NA	2	NA	2	NA	NA	2	15	12
CASR	CCCCTCC	NA	NA	NA	1	NA	3	2	28	NA	2	NA	NA	NA	NA	NA	2	NA
CASR	CCCCTCT	NA	6	5	7	NA	4	6	175	1	99	NA	4	NA	3	5	583	125
CASR	CCCCTTC	NA	4	NA	NA	NA	202	366	10	NA	NA	NA	2	NA	NA	7	2	1
CASR	CCCCTTT	3	101	263	246	NA	68	286	1181	2	30	1	95	6	5	299	1481	268
CASR	CCCTCCC	NA	NA	NA	NA	NA	NA	NA	1	NA	1	NA	NA	NA	NA	NA	NA	NA
CASR	CCCTCCT	1	1	NA	NA	NA	12	NA	6	1	NA	1	NA	1	NA	NA	NA	NA
CASR	CCCTCTC	NA	1	NA	NA	NA	1	NA	7	NA	NA	NA	NA	NA	NA	NA	NA	NA
CASR	CCCTCTT	2	2	1	5	NA	2	1	276	6	2	1	NA	2	NA	1	NA	2
CASR	CCCTTCC	NA	NA	NA	3	NA	3	1	14	NA	NA	NA	NA	NA	2	NA	NA	NA
CASR	CCCTTCT	38	91	8	167	NA	11	4	433	4	2	3	1	76	160	1	2	11
CASR	CCCTTTC	2	NA	NA	6	NA	52	20	1	2	3	NA	NA	1	4	55	NA	1
CASR	CCCTTTT	213	127	358	695	1	639	282	420	360	163	161	13	269	237	167	18	283
CASR	CCTCCCT	NA	NA	NA	NA	NA	NA	NA	1	NA	NA	NA	NA	NA	NA	NA	NA	NA
CASR	CCTCCTC	NA	1	NA	NA	NA	NA	NA	NA	NA	NA	NA	NA	NA	NA	NA	NA	NA
CASR	CCTCCTT	NA	1	1	NA	NA	NA	NA	5	NA	NA	NA	NA	NA	NA	NA	NA	NA
CASR	CCTCTCC	NA	NA	NA	NA	NA	NA	NA	1	NA	NA	NA	NA	NA	NA	NA	NA	NA
CASR	CCTCTCT	1	5	NA	1	NA	2	NA	1	NA	NA	NA	NA	1	NA	NA	1	NA
CASR	CCTCTTC	2	2	NA	1	NA	3	1	NA	1	NA	NA	NA	NA	NA	NA	NA	NA
CASR	CCTCTTT	NA	46	NA	4	1	1	2	25	4	1	4	5	2	NA	5	4	2
CASR	CCTTCCC	NA	NA	NA	NA	NA	2	NA	1	NA	NA	NA	NA	NA	NA	NA	NA	NA
CASR	CCTTCCT	NA	NA	NA	NA	NA	157	NA	4	3	2	4	1	2	NA	NA	NA	NA
CASR	CCTTCTC	NA	NA	NA	NA	NA	6	NA	1	1	NA	NA	NA	NA	NA	NA	NA	NA
CASR	CCTTCTT	2	1	3	NA	NA	5	NA	14	2	12	3	15	6	1	2	1	5
CASR	CCTTTCC	NA	NA	NA	NA	NA	8	NA	5	NA	NA	NA	NA	NA	NA	NA	NA	NA
CASR	CCTTTCT	11	26	74	2	4	223	NA	27	9	13	41	3	92	62	1	3	9
CASR	CCTTTTC	4	7	NA	1	NA	49	NA	3	4	1	5	3	10	3	NA	NA	NA
CASR	CCTTTTT	296	104	44	30	16	569	13	469	716	414	453	380	325	176	204	25	260
CASR	CTCCCCT	NA	NA	NA	NA	NA	8	NA	NA	2	NA	1	NA	NA	NA	NA	NA	1
CASR	CTCCCTC	NA	NA	NA	NA	7	6	NA	2	NA	NA	NA	NA	NA	NA	NA	NA	1
CASR	CTCCCTT	1	2	3	NA	1	1	NA	1	1	7	NA	18	1	2	NA	NA	215
CASR	CTCCTCC	NA	1	NA	3	NA	135	NA	5	NA	NA	NA	2	NA	NA	20	NA	NA
CASR	CTCCTCT	2	10	NA	7	13	9	2	27	NA	2	5	377	6	9	6	21	131
CASR	CTCCTTC	4	57	NA	2	15	93	84	1	1	3	4	23	1	2	3	1	3
CASR	CTCCTTT	134	146	8	356	372	103	201	24	58	125	302	679	58	255	206	50	524
CASR	CTCTCCC	NA	NA	NA	NA	NA	NA	NA	NA	NA	3	NA	NA	NA	NA	NA	NA	NA
CASR	CTCTCCT	NA	1	1	NA	NA	150	NA	1	NA	NA	1	NA	50	NA	1	NA	NA
CASR	CTCTCTC	NA	1	NA	NA	5	2	NA	2	1	NA	NA	NA	NA	NA	NA	NA	NA
CASR	CTCTCTT	2	6	1	3	NA	6	NA	14	1	81	7	27	12	1	7	2	21
CASR	CTCTTCC	NA	NA	NA	6	1	5	NA	6	NA	NA	NA	NA	NA	NA	1	NA	NA
CASR	CTCTTCT	22	14	NA	163	20	17	1	21	6	12	38	19	43	36	48	11	32
CASR	CTCTTTC	1	7	NA	2	7	31	4	5	6	1	83	2	9	9	11	2	7
CASR	CTCTTTT	554	391	7	372	217	359	17	343	648	366	661	818	2000	1082	1273	271	1468
CASR	CTTCCCT	NA	NA	2	NA	NA	1	NA	NA	NA	NA	NA	NA	NA	NA	NA	NA	NA
CASR	CTTCCTC	NA	NA	2	NA	18	NA	NA	1	NA	NA	NA	NA	NA	NA	NA	NA	NA
CASR	CTTCCTT	NA	3	343	NA	NA	1	NA	11	NA	206	NA	10	1	NA	2	NA	4
CASR	CTTCTCC	NA	NA	NA	1	NA	1	NA	1	NA	NA	NA	NA	18	NA	NA	NA	NA
CASR	CTTCTCT	1	63	6	3	3	NA	NA	10	NA	5	NA	10	19	NA	NA	1	9
CASR	CTTCTTC	4	3	NA	81	24	8	2	1	NA	2	NA	12	1	NA	1	NA	2
CASR	CTTCTTT	7	114	61	27	27	11	1	155	24	144	13	387	114	2	7	11	186
CASR	CTTTCCC	NA	NA	NA	NA	NA	NA	NA	2	NA	3	NA	NA	NA	NA	NA	NA	NA
CASR	CTTTCCT	NA	NA	NA	2	2	6	NA	4	2	1	7	6	12	NA	NA	NA	1
CASR	CTTTCTC	NA	3	NA	NA	16	3	NA	1	NA	NA	NA	3	NA	NA	NA	NA	1
CASR	CTTTCTT	8	98	11	3	11	3	1	6	22	225	20	965	74	5	5	26	225
CASR	CTTTTCC	NA	NA	NA	19	2	39	NA	5	NA	3	NA	NA	2	NA	1	2	NA
CASR	CTTTTCT	27	198	10	101	361	268	15	18	29	185	129	91	143	21	30	116	338
CASR	CTTTTTC	11	69	1	8	130	121	34	NA	23	18	71	116	24	9	5	4	4
CASR	CTTTTTT	586	747	437	939	2099	511	710	405	3418	1537	2018	3848	3553	731	1693	2572	3206
CASR	TCCCCCC	NA	NA	NA	NA	NA	NA	NA	NA	NA	2	NA	NA	NA	NA	NA	NA	NA
CASR	TCCCCCT	NA	NA	NA	NA	NA	1	NA	NA	79	1	NA	NA	NA	NA	NA	NA	NA
CASR	TCCCCTC	NA	NA	NA	NA	5	2	NA	4	NA	NA	NA	NA	NA	NA	NA	NA	NA
CASR	TCCCCTT	NA	NA	NA	NA	1	NA	NA	2	3	72	NA	1	NA	NA	NA	NA	NA
CASR	TCCCTCC	NA	NA	NA	NA	NA	3	NA	9	NA	NA	NA	NA	NA	NA	NA	NA	NA
CASR	TCCCTCT	NA	1	NA	5	11	4	NA	6	NA	4	NA	8	NA	NA	1	5	5
CASR	TCCCTTC	NA	1	NA	2	7	268	12	NA	NA	NA	NA	1	1	NA	NA	NA	NA
CASR	TCCCTTT	3	5	3	242	240	325	17	48	18	32	2	26	1	2	4	16	63
CASR	TCCTCCC	1	NA	NA	NA	NA	1	NA	NA	NA	143	NA	NA	NA	NA	NA	NA	NA
CASR	TCCTCCT	NA	NA	NA	NA	NA	6	NA	NA	NA	5	NA	NA	1	NA	NA	NA	NA
CASR	TCCTCTC	NA	NA	NA	NA	1	3	2	NA	47	NA	NA	NA	NA	NA	NA	NA	NA
CASR	TCCTCTT	NA	2	2	NA	NA	1	NA	10	5	18	NA	8	8	NA	NA	NA	1
CASR	TCCTTCC	NA	NA	NA	3	NA	2	NA	NA	NA	NA	NA	NA	NA	NA	NA	NA	NA
CASR	TCCTTCT	4	62	5	7	NA	7	7	28	2	4	4	13	3	NA	1	2	1
CASR	TCCTTTC	NA	2	1	NA	NA	35	30	NA	6	3	2	6	1	NA	1	NA	1
CASR	TCCTTTT	14	229	260	46	9	444	336	17	259	282	122	797	243	6	18	1	71
CASR	TCTCCCC	NA	NA	NA	NA	NA	NA	NA	1	NA	NA	NA	NA	NA	NA	NA	NA	NA
CASR	TCTCCCT	NA	NA	NA	NA	NA	NA	NA	1	NA	NA	1	NA	NA	NA	NA	NA	NA
CASR	TCTCCTC	NA	NA	NA	NA	1	NA	NA	NA	NA	NA	NA	NA	NA	NA	NA	NA	NA
CASR	TCTCCTT	NA	NA	NA	NA	NA	NA	NA	22	1	4	NA	14	1	NA	NA	NA	1
CASR	TCTCTCC	NA	NA	NA	NA	NA	NA	NA	10	NA	NA	NA	1	NA	NA	NA	NA	NA
CASR	TCTCTCT	3	NA	NA	1	NA	NA	1	27	NA	NA	1	11	NA	NA	NA	NA	NA
CASR	TCTCTTC	2	NA	NA	1	7	3	87	7	NA	1	1	3	NA	NA	NA	NA	NA
CASR	TCTCTTT	2	4	2	8	14	4	30	525	10	7	4	502	6	NA	2	3	2
CASR	TCTTCCC	NA	NA	NA	NA	NA	NA	NA	3	NA	2	1	NA	NA	NA	NA	NA	NA
CASR	TCTTCCT	1	NA	NA	NA	1	4	NA	8	3	1	150	1	2	NA	NA	NA	NA
CASR	TCTTCTC	NA	1	NA	NA	8	NA	NA	4	NA	NA	NA	1	1	NA	NA	NA	NA
CASR	TCTTCTT	1	1	NA	5	2	2	1	22	49	220	18	107	88	NA	34	2	9
CASR	TCTTTCC	3	NA	NA	8	NA	NA	1	21	NA	NA	NA	NA	3	NA	NA	NA	NA
CASR	TCTTTCT	200	8	8	13	32	24	9	278	16	16	103	61	51	NA	4	5	13
CASR	TCTTTTC	8	1	1	8	26	15	8	7	6	116	5	26	2	1	3	1	1
CASR	TCTTTTT	199	121	22	816	662	421	216	1111	1664	565	676	4153	623	25	193	75	597
CASR	TTCCCCC	NA	NA	NA	NA	NA	NA	NA	1	NA	NA	NA	NA	NA	NA	NA	NA	NA
CASR	TTCCCCT	NA	1	NA	NA	NA	12	NA	2	7	NA	1	NA	NA	1	NA	NA	NA
CASR	TTCCCTC	NA	NA	NA	NA	4	132	NA	14	NA	NA	NA	NA	NA	NA	1	NA	NA
CASR	TTCCCTT	NA	1	NA	2	NA	14	1	15	1	4	NA	10	1	NA	NA	1	27
CASR	TTCCTCC	NA	NA	NA	3	NA	28	NA	224	1	NA	NA	NA	1	NA	1	NA	NA
CASR	TTCCTCT	NA	NA	NA	4	7	22	5	34	NA	8	1	30	3	133	91	28	33
CASR	TTCCTTC	3	16	NA	2	5	121	117	5	NA	3	5	3	1	3	4	NA	5
CASR	TTCCTTT	61	15	15	288	42	936	509	373	17	77	108	552	221	234	257	452	735
CASR	TTCTCCC	NA	NA	NA	NA	NA	NA	NA	2	NA	11	NA	NA	NA	NA	NA	NA	NA
CASR	TTCTCCT	2	NA	NA	NA	NA	16	NA	1	1	1	10	NA	4	NA	NA	NA	NA
CASR	TTCTCTC	NA	13	NA	NA	5	4	2	1	6	NA	NA	NA	NA	NA	NA	NA	NA
CASR	TTCTCTT	4	54	1	2	4	2	NA	12	7	4	145	19	20	1	36	NA	32
CASR	TTCTTCC	1	1	NA	17	3	9	NA	6	NA	NA	NA	NA	1	NA	4	NA	NA
CASR	TTCTTCT	207	55	2	36	478	11	9	16	13	8	24	13	149	55	138	3	125
CASR	TTCTTTC	15	5	NA	7	33	320	172	7	5	4	25	3	13	3	7	NA	7
CASR	TTCTTTT	1130	278	47	1020	634	415	358	280	835	231	1791	1129	1978	205	811	64	2870
CASR	TTTCCCC	NA	NA	NA	NA	NA	NA	NA	3	NA	NA	NA	NA	NA	NA	NA	NA	NA
CASR	TTTCCCT	2	NA	NA	NA	4	9	NA	7	2	NA	2	NA	NA	NA	NA	NA	NA
CASR	TTTCCTC	1	NA	NA	NA	397	2	NA	3	NA	NA	NA	NA	NA	NA	NA	NA	NA
CASR	TTTCCTT	3	NA	27	NA	26	2	NA	282	4	24	4	4	2	NA	2	NA	1
CASR	TTTCTCC	NA	NA	NA	1	NA	3	NA	5	NA	NA	NA	NA	2	NA	NA	NA	NA
CASR	TTTCTCT	71	8	NA	3	39	14	2	15	8	4	41	4	3	1	1	3	2
CASR	TTTCTTC	134	1	NA	1	635	453	9	2	1	3	5	2	6	2	1	NA	NA
CASR	TTTCTTT	215	113	27	17	455	528	87	83	516	173	310	117	213	33	45	21	249
CASR	TTTTCCC	NA	NA	NA	NA	NA	NA	NA	37	NA	26	NA	1	NA	NA	NA	NA	NA
CASR	TTTTCCT	1	NA	NA	NA	NA	44	NA	137	20	1	43	7	17	NA	1	3	1
CASR	TTTTCTC	1	3	NA	NA	32	13	NA	4	7	2	NA	2	1	1	1	NA	NA
CASR	TTTTCTT	77	29	73	7	10	22	NA	22	180	338	332	736	144	6	29	238	67
CASR	TTTTTCC	1	3	1	185	3	29	2	21	1	6	4	1	5	1	1	NA	1
CASR	TTTTTCT	490	452	179	73	94	120	287	293	325	489	517	536	230	71	51	563	138
CASR	TTTTTTC	51	42	18	19	93	237	105	8	137	218	190	192	126	245	63	15	17
CASR	TTTTTTT	3089	2886	4197	2850	2363	3846	1679	1039	13815	9266	9981	9403	8340	3175	3792	3425	5058
DOK6	CCCCCCC	64	65	134	53	129	171	220	133	895	1283	527	613	1346	94	203	35	393
DOK6	CCCCCCT	39	28	67	6	128	NA	1	41	160	289	70	181	544	70	98	77	151
DOK6	CCCCCTC	44	NA	NA	NA	1	NA	NA	27	40	1	17	3	7	23	11	4	14
DOK6	CCCCCTT	1	NA	NA	NA	NA	NA	NA	NA	2	NA	1	2	6	NA	1	NA	13
DOK6	CCCCTCC	NA	NA	2	4	1	NA	6	NA	52	172	44	30	192	42	4	3	20
DOK6	CCCCTCT	22	NA	NA	NA	NA	NA	NA	NA	10	14	1	3	17	NA	NA	22	1
DOK6	CCCCTTC	NA	NA	NA	NA	NA	NA	NA	NA	NA	NA	NA	1	19	NA	NA	NA	NA
DOK6	CCCCTTT	NA	NA	NA	NA	NA	NA	NA	NA	NA	NA	NA	1	NA	NA	NA	NA	NA
DOK6	CCCTCCC	3	2	NA	NA	NA	16	5	NA	11	24	15	12	87	NA	7	33	NA
DOK6	CCCTCCT	1	NA	NA	NA	NA	NA	NA	NA	1	NA	NA	1	12	NA	11	5	NA
DOK6	CCCTCTC	NA	NA	NA	NA	NA	NA	NA	NA	NA	NA	NA	NA	NA	NA	NA	NA	1
DOK6	CCCTCTT	NA	NA	NA	NA	NA	NA	NA	NA	NA	1	NA	NA	NA	NA	NA	NA	NA
DOK6	CCCTTCC	3	NA	NA	NA	NA	NA	1	NA	1	63	NA	NA	NA	NA	NA	NA	NA
DOK6	CCCTTCT	1	NA	NA	NA	NA	NA	NA	NA	NA	NA	NA	NA	NA	NA	NA	NA	NA
DOK6	CCTCCCC	16	6	47	5	65	22	13	NA	72	120	51	99	326	33	106	110	152
DOK6	CCTCCCT	44	NA	9	NA	50	NA	2	1	23	27	8	5	91	15	21	49	91
DOK6	CCTCCTC	1	NA	NA	NA	52	NA	NA	NA	NA	NA	NA	NA	22	NA	2	NA	NA
DOK6	CCTCCTT	30	NA	NA	NA	4	NA	NA	NA	NA	NA	NA	NA	2	NA	NA	NA	NA
DOK6	CCTCTCC	28	NA	NA	NA	1	NA	NA	NA	NA	4	NA	NA	6	NA	NA	3	NA
DOK6	CCTCTCT	2	NA	NA	NA	NA	NA	NA	NA	NA	NA	NA	NA	1	NA	NA	2	1
DOK6	CCTCTTC	NA	NA	NA	NA	NA	NA	NA	NA	1	NA	NA	NA	1	NA	NA	NA	NA
DOK6	CCTTCCC	NA	NA	NA	NA	NA	NA	NA	NA	NA	NA	NA	NA	1	NA	NA	NA	NA
DOK6	CCTTCCT	4	NA	NA	NA	NA	NA	NA	NA	NA	NA	NA	NA	1	NA	NA	NA	NA
DOK6	CCTTCTC	NA	NA	NA	NA	NA	NA	NA	NA	NA	NA	NA	NA	NA	NA	NA	NA	NA
DOK6	CCTTTCC	NA	NA	NA	NA	NA	NA	NA	NA	NA	NA	NA	NA	NA	NA	NA	NA	NA
DOK6	CTCCCCC	1	NA	7	6	16	36	27	18	56	18	45	57	87	NA	14	14	NA
DOK6	CTCCCCT	NA	NA	1	1	2	NA	1	7	8	NA	2	8	29	NA	6	3	NA
DOK6	CTCCCTC	NA	NA	NA	NA	NA	NA	NA	NA	NA	1	NA	NA	NA	NA	1	NA	NA
DOK6	CTCCCTT	NA	NA	NA	NA	NA	NA	NA	NA	NA	NA	NA	NA	1	NA	NA	NA	NA
DOK6	CTCCTCC	NA	NA	NA	NA	NA	NA	NA	NA	1	1	NA	1	1	NA	NA	NA	NA
DOK6	CTCCTCT	NA	NA	NA	NA	NA	NA	NA	NA	NA	NA	NA	NA	1	NA	NA	NA	NA
DOK6	CTCTCCC	NA	NA	NA	NA	NA	NA	NA	NA	NA	NA	1	NA	1	NA	NA	1	NA
DOK6	CTCTCCT	NA	NA	NA	NA	NA	NA	NA	NA	NA	NA	NA	NA	NA	NA	NA	NA	NA
DOK6	CTCTCTT	NA	NA	NA	NA	NA	NA	NA	NA	NA	NA	NA	NA	NA	NA	NA	NA	NA
DOK6	CTTCCCC	NA	NA	3	NA	NA	NA	NA	NA	1	1	1	1	6	NA	1	1	NA
DOK6	CTTCCCT	NA	NA	14	NA	NA	NA	NA	NA	NA	1	NA	NA	5	NA	NA	NA	NA
DOK6	CTTCCTT	1	NA	NA	NA	NA	NA	NA	NA	NA	NA	NA	NA	1	NA	NA	NA	NA
DOK6	CTTCTTC	NA	NA	NA	NA	NA	NA	NA	NA	27	NA	NA	NA	NA	NA	NA	NA	NA
DOK6	CTTTCCC	2	NA	NA	NA	NA	NA	NA	NA	NA	NA	NA	NA	NA	NA	NA	NA	NA
DOK6	CTTTCCT	18	NA	NA	NA	NA	NA	NA	NA	NA	NA	NA	NA	NA	NA	NA	NA	NA
DOK6	TCCCCCC	NA	3	3	1	8	9	NA	29	105	27	4	NA	15	NA	NA	1	2
DOK6	TCCCCCT	NA	NA	2	NA	1	NA	NA	1	8	6	NA	1	11	NA	NA	1	NA
DOK6	TCCCCTT	1	NA	NA	NA	NA	NA	NA	NA	NA	NA	NA	NA	NA	NA	NA	NA	NA
DOK6	TCCCTCC	NA	NA	NA	NA	NA	NA	NA	NA	NA	NA	6	NA	NA	NA	NA	NA	NA
DOK6	TCCCTCT	NA	NA	NA	NA	NA	NA	NA	NA	NA	NA	NA	NA	NA	NA	NA	1	NA
DOK6	TCCTCCC	NA	NA	NA	NA	NA	NA	NA	NA	NA	NA	NA	NA	1	NA	NA	NA	NA
DOK6	TCCTCCT	NA	NA	9	NA	NA	NA	NA	NA	NA	NA	NA	NA	NA	NA	NA	NA	NA
DOK6	TCTCCCC	NA	NA	NA	NA	8	NA	NA	NA	46	NA	NA	NA	1	NA	3	2	NA
DOK6	TCTCCCT	NA	NA	NA	NA	29	NA	NA	NA	3	NA	NA	NA	NA	NA	1	NA	NA
DOK6	TCTCCTC	NA	NA	NA	NA	1	NA	NA	NA	NA	NA	NA	NA	NA	NA	NA	NA	NA
DOK6	TCTCCTT	NA	NA	NA	NA	NA	NA	NA	NA	NA	NA	NA	NA	NA	NA	NA	NA	NA
DOK6	TCTCTCC	NA	NA	NA	NA	NA	NA	NA	NA	NA	NA	NA	NA	NA	NA	NA	45	NA
DOK6	TCTCTCT	NA	NA	NA	NA	NA	NA	NA	NA	NA	NA	NA	NA	NA	NA	NA	4	NA
DOK6	TTCCCCC	NA	NA	NA	NA	8	NA	NA	NA	NA	13	NA	NA	13	NA	NA	8	NA
DOK6	TTCCCCT	2	NA	NA	NA	NA	NA	NA	NA	NA	1	NA	NA	NA	NA	NA	47	NA
DOK6	TTCCTCC	NA	NA	NA	NA	NA	NA	NA	NA	NA	1	NA	NA	1	NA	NA	NA	NA
DOK6	TTCCTCT	3	NA	NA	NA	NA	NA	NA	NA	NA	NA	NA	NA	NA	NA	NA	NA	NA
DOK6	TTCTCCC	NA	NA	NA	NA	NA	NA	NA	NA	NA	NA	NA	NA	NA	NA	NA	NA	NA
DOK6	TTCTCCT	1	NA	NA	NA	NA	NA	NA	NA	NA	NA	NA	NA	NA	NA	NA	NA	NA
DOK6	TTCTCTT	NA	NA	NA	NA	NA	NA	NA	NA	NA	NA	NA	NA	NA	NA	NA	NA	NA
DOK6	TTCTTCC	NA	NA	NA	NA	NA	NA	NA	NA	NA	NA	NA	NA	NA	NA	NA	NA	NA
DOK6	TTTCCCC	15	NA	1	NA	3	NA	NA	NA	NA	21	NA	NA	13	NA	NA	NA	NA
DOK6	TTTCCCT	2	NA	NA	NA	38	NA	NA	NA	NA	67	NA	NA	1	NA	NA	NA	NA
DOK6	TTTCCTC	NA	NA	2	NA	NA	NA	NA	NA	NA	NA	NA	NA	NA	NA	NA	NA	NA
DOK6	TTTCCTT	NA	NA	1	NA	NA	NA	NA	NA	NA	NA	NA	NA	NA	NA	NA	NA	NA
DOK6	TTTCTCC	1	NA	NA	NA	NA	NA	NA	NA	NA	1	NA	NA	NA	NA	NA	NA	NA
DOK6	TTTTCCC	NA	NA	NA	NA	NA	NA	NA	NA	NA	NA	NA	NA	NA	NA	NA	NA	NA
DOK6	TTTTCCT	NA	NA	NA	NA	NA	NA	NA	NA	NA	1	NA	NA	NA	NA	NA	NA	NA
GRM7	CCCCCTTTTTTTTTTTTTTTTC	NA	NA	NA	NA	NA	NA	NA	NA	NA	NA	NA	NA	NA	NA	NA	1	NA
GRM7	CCCCCTTTTTTTTTTTTTTTTT	NA	NA	NA	NA	NA	NA	NA	NA	NA	NA	NA	NA	NA	NA	NA	2	NA
GRM7	CCCTCTTTTTTTTTTTTCCTTT	NA	NA	NA	NA	NA	NA	NA	NA	NA	NA	NA	NA	NA	NA	NA	NA	NA
GRM7	CCCTTTTCTTTTTTTTTTTTTT	NA	NA	NA	NA	NA	NA	NA	NA	NA	NA	NA	3	NA	NA	NA	NA	NA
GRM7	CCCTTTTTTTTTTTTTTCTCTT	NA	NA	NA	1	NA	NA	NA	NA	NA	NA	NA	NA	NA	NA	NA	NA	NA
GRM7	CCCTTTTTTTTTTTTTTTTCTT	NA	NA	NA	NA	NA	NA	NA	NA	NA	NA	NA	NA	1	NA	NA	NA	NA
GRM7	CCCTTTTTTTTTTTTTTTTTTT	NA	NA	NA	1	NA	NA	NA	NA	NA	NA	NA	NA	NA	NA	NA	NA	NA
GRM7	CCTCCCTTTTTTCTCTTCCTTT	NA	NA	NA	NA	NA	NA	NA	NA	NA	NA	NA	NA	NA	NA	NA	NA	NA
GRM7	CCTCCCTTTTTTCTCTTTTTTT	NA	NA	NA	NA	NA	NA	NA	NA	NA	NA	NA	NA	NA	NA	NA	NA	NA
GRM7	CCTCCCTTTTTTTTCTTCCTTT	NA	NA	NA	NA	NA	NA	NA	NA	NA	NA	NA	NA	NA	NA	NA	NA	NA
GRM7	CCTCCTTTTTTTTTTTTTTCTC	NA	NA	NA	NA	NA	NA	NA	NA	NA	NA	NA	1	NA	NA	NA	NA	NA
GRM7	CCTCTTTCCTTTTTTTTCTCTT	NA	NA	NA	NA	NA	NA	NA	NA	NA	NA	NA	NA	NA	NA	1	NA	NA
GRM7	CCTCTTTCTTTTTTTTTTTTTT	NA	NA	NA	NA	NA	NA	NA	NA	NA	NA	NA	2	NA	NA	NA	NA	NA
GRM7	CCTCTTTTTTTTTTCTTCTCTT	NA	NA	NA	NA	1	NA	NA	NA	NA	NA	NA	NA	NA	NA	NA	NA	NA
GRM7	CCTCTTTTTTTTTTTTTTTTTT	NA	NA	NA	NA	NA	NA	NA	NA	NA	NA	NA	NA	NA	NA	2	NA	NA
GRM7	CCTTCTCTTTTTCTTTTTTTTT	NA	NA	NA	NA	NA	NA	NA	NA	NA	NA	NA	NA	NA	NA	2	NA	NA
GRM7	CCTTCTTTTTTTCTCTTCTCTT	NA	NA	NA	NA	NA	NA	NA	NA	NA	NA	NA	NA	1	NA	NA	NA	NA
GRM7	CCTTCTTTTTTTCTTTTTCCTT	NA	NA	NA	NA	NA	1	NA	NA	NA	NA	NA	NA	NA	NA	NA	NA	NA
GRM7	CCTTCTTTTTTTTCCTTCTCTC	NA	NA	NA	NA	NA	NA	NA	NA	NA	NA	NA	NA	NA	NA	NA	NA	NA
GRM7	CCTTCTTTTTTTTTTCCTTTTT	NA	NA	NA	NA	NA	NA	NA	NA	NA	NA	NA	1	NA	NA	NA	NA	NA
GRM7	CCTTCTTTTTTTTTTTTCTTTT	NA	NA	NA	NA	NA	NA	NA	NA	NA	NA	NA	1	NA	NA	NA	NA	NA
GRM7	CCTTCTTTTTTTTTTTTTTTTT	NA	NA	NA	1	NA	NA	NA	NA	NA	NA	NA	1	NA	NA	NA	NA	NA
GRM7	CCTTTCTCTTTTTTTTTTTTTT	NA	NA	NA	NA	NA	NA	NA	NA	NA	NA	NA	1	NA	NA	NA	NA	NA
GRM7	CCTTTCTTTTTTTTTCCTTTTT	NA	NA	NA	NA	NA	NA	NA	NA	NA	NA	NA	1	NA	NA	NA	NA	NA
GRM7	CCTTTCTTTTTTTTTTTTTTTT	NA	NA	NA	NA	NA	NA	NA	NA	NA	NA	NA	4	NA	NA	NA	NA	NA
GRM7	CCTTTTCCTTTTTTTTTTTTTT	NA	NA	NA	NA	NA	NA	NA	NA	NA	NA	NA	1	NA	NA	NA	NA	NA
GRM7	CCTTTTCTTTTTTTTTTCCTCT	NA	NA	NA	NA	NA	NA	NA	NA	NA	NA	NA	NA	NA	NA	NA	NA	NA
GRM7	CCTTTTCTTTTTTTTTTCTCTT	NA	NA	NA	NA	NA	NA	NA	NA	NA	NA	NA	1	NA	NA	NA	NA	NA
GRM7	CCTTTTCTTTTTTTTTTCTTTT	NA	NA	NA	NA	NA	NA	NA	NA	NA	NA	NA	1	NA	NA	NA	NA	NA
GRM7	CCTTTTTCTCTTTTTTTTTTTT	NA	NA	NA	NA	NA	NA	NA	NA	NA	NA	NA	1	NA	NA	NA	NA	NA
GRM7	CCTTTTTCTTTTCCTCTTCTTT	NA	NA	NA	NA	NA	NA	NA	NA	NA	NA	NA	1	NA	NA	NA	NA	NA
GRM7	CCTTTTTCTTTTCTTCTCCTTT	NA	NA	NA	NA	NA	NA	NA	NA	NA	NA	NA	2	NA	NA	NA	NA	NA
GRM7	CCTTTTTCTTTTCTTTTTTTTT	NA	NA	NA	NA	NA	NA	NA	NA	NA	NA	NA	1	NA	NA	NA	NA	NA
GRM7	CCTTTTTCTTTTTCTTTTTTTT	NA	NA	NA	NA	NA	NA	NA	NA	NA	NA	NA	1	NA	NA	NA	NA	NA
GRM7	CCTTTTTCTTTTTTCCTCCCTT	NA	NA	NA	NA	NA	NA	NA	NA	NA	NA	NA	1	NA	NA	NA	NA	NA
GRM7	CCTTTTTCTTTTTTCTCCCCTT	NA	NA	NA	NA	NA	NA	NA	NA	NA	NA	NA	1	NA	NA	NA	NA	NA
GRM7	CCTTTTTCTTTTTTTCCTTTTT	NA	NA	NA	NA	NA	NA	NA	NA	NA	NA	NA	1	NA	NA	NA	NA	NA
GRM7	CCTTTTTCTTTTTTTCTTCTTT	NA	NA	NA	NA	NA	NA	NA	NA	NA	NA	NA	1	NA	NA	NA	NA	NA
GRM7	CCTTTTTCTTTTTTTTCCCCTT	NA	NA	NA	NA	NA	NA	NA	NA	NA	NA	NA	1	NA	NA	NA	NA	NA
GRM7	CCTTTTTCTTTTTTTTCTCTTT	NA	NA	NA	NA	NA	NA	NA	NA	NA	NA	NA	2	NA	NA	NA	NA	NA
GRM7	CCTTTTTCTTTTTTTTCTTTTT	NA	NA	NA	NA	NA	NA	NA	NA	NA	NA	NA	3	NA	NA	NA	NA	NA
GRM7	CCTTTTTCTTTTTTTTTCCCCC	NA	NA	NA	NA	NA	NA	NA	NA	NA	NA	NA	5	NA	NA	NA	NA	NA
GRM7	CCTTTTTCTTTTTTTTTCCCTT	NA	NA	NA	NA	NA	NA	NA	NA	NA	NA	NA	1	NA	NA	NA	NA	NA
GRM7	CCTTTTTCTTTTTTTTTCTCTT	NA	NA	NA	NA	NA	NA	NA	NA	NA	NA	NA	1	NA	NA	NA	NA	NA
GRM7	CCTTTTTCTTTTTTTTTCTTCT	NA	NA	NA	NA	NA	NA	NA	NA	NA	NA	NA	1	NA	NA	NA	NA	NA
GRM7	CCTTTTTCTTTTTTTTTCTTTT	NA	NA	NA	NA	NA	NA	NA	NA	NA	NA	NA	14	NA	NA	1	NA	NA
GRM7	CCTTTTTCTTTTTTTTTTCTTT	NA	NA	NA	NA	NA	NA	NA	NA	NA	NA	NA	2	NA	NA	NA	NA	NA
GRM7	CCTTTTTCTTTTTTTTTTTCTC	NA	NA	NA	NA	NA	NA	NA	NA	NA	NA	NA	4	NA	NA	NA	NA	NA
GRM7	CCTTTTTCTTTTTTTTTTTCTT	NA	NA	NA	NA	NA	NA	NA	NA	NA	NA	NA	1	NA	NA	NA	NA	NA
GRM7	CCTTTTTCTTTTTTTTTTTTCT	NA	NA	NA	NA	NA	NA	NA	NA	NA	NA	NA	3	NA	NA	NA	NA	NA
GRM7	CCTTTTTCTTTTTTTTTTTTTC	NA	NA	NA	NA	NA	NA	NA	NA	NA	NA	NA	10	NA	NA	NA	NA	NA
GRM7	CCTTTTTCTTTTTTTTTTTTTT	NA	NA	NA	NA	NA	NA	NA	NA	NA	NA	NA	163	NA	NA	NA	NA	NA
GRM7	CCTTTTTTCTTTTTTTTTCCCC	NA	NA	NA	NA	NA	1	NA	NA	NA	NA	NA	NA	NA	NA	NA	NA	NA
GRM7	CCTTTTTTTCTTCTTTTCTTTT	NA	NA	NA	NA	NA	NA	NA	NA	NA	NA	NA	NA	NA	NA	1	NA	NA
GRM7	CCTTTTTTTCTTTTCTTCTTTT	NA	NA	NA	NA	NA	1	NA	NA	NA	NA	NA	NA	NA	NA	NA	NA	NA
GRM7	CCTTTTTTTCTTTTTTTCTTTT	NA	NA	NA	NA	NA	NA	NA	NA	NA	NA	NA	1	NA	NA	NA	NA	NA
GRM7	CCTTTTTTTCTTTTTTTTTCTC	NA	NA	NA	NA	NA	1	NA	NA	NA	NA	NA	NA	NA	NA	NA	NA	NA
GRM7	CCTTTTTTTCTTTTTTTTTTTT	NA	NA	NA	NA	NA	15	NA	NA	NA	NA	NA	NA	NA	NA	NA	NA	NA
GRM7	CCTTTTTTTTCTCTCTTCCCTT	NA	NA	NA	NA	NA	NA	NA	NA	NA	NA	NA	NA	NA	NA	2	NA	NA
GRM7	CCTTTTTTTTCTCTCTTCCTTT	NA	NA	NA	NA	NA	NA	NA	NA	NA	NA	NA	NA	NA	NA	1	NA	NA
GRM7	CCTTTTTTTTCTCTTTTCTTTT	NA	NA	NA	NA	NA	NA	NA	NA	NA	NA	NA	NA	NA	NA	28	NA	NA
GRM7	CCTTTTTTTTCTTTTTTCCCCT	NA	NA	NA	NA	NA	NA	NA	NA	NA	NA	NA	NA	NA	1	NA	NA	NA
GRM7	CCTTTTTTTTCTTTTTTTTTTT	NA	NA	NA	NA	NA	NA	NA	NA	NA	NA	NA	1	NA	NA	NA	NA	NA
GRM7	CCTTTTTTTTTCCTCTCCCCTT	NA	NA	NA	NA	NA	NA	NA	NA	NA	NA	NA	1	NA	NA	NA	NA	NA
GRM7	CCTTTTTTTTTCCTCTTTTCTT	NA	NA	NA	NA	NA	NA	NA	NA	NA	NA	NA	NA	1	NA	NA	NA	NA
GRM7	CCTTTTTTTTTTCCCTTCCTTT	NA	NA	NA	NA	NA	NA	NA	NA	NA	NA	NA	NA	NA	NA	1	NA	NA
GRM7	CCTTTTTTTTTTCCTCTTCTTT	NA	NA	NA	NA	NA	NA	NA	NA	NA	NA	NA	2	NA	NA	NA	NA	NA
GRM7	CCTTTTTTTTTTCTCTTCCCTT	NA	NA	NA	NA	NA	NA	NA	NA	NA	NA	NA	NA	NA	NA	1	NA	NA
GRM7	CCTTTTTTTTTTCTTTTCCCTT	NA	NA	NA	NA	NA	NA	NA	NA	NA	NA	NA	NA	NA	NA	2	NA	NA
GRM7	CCTTTTTTTTTTCTTTTCCTTC	NA	NA	NA	NA	NA	NA	NA	NA	NA	NA	NA	NA	NA	NA	1	NA	NA
GRM7	CCTTTTTTTTTTCTTTTCTTTT	NA	NA	NA	NA	NA	NA	NA	NA	NA	NA	NA	NA	NA	NA	1	NA	NA
GRM7	CCTTTTTTTTTTCTTTTTTTTT	NA	NA	NA	1	NA	1	NA	NA	NA	NA	NA	NA	NA	NA	NA	NA	NA
GRM7	CCTTTTTTTTTTTCCTCCCCCC	NA	NA	NA	NA	NA	NA	NA	NA	NA	NA	NA	NA	NA	NA	NA	NA	NA
GRM7	CCTTTTTTTTTTTTCCTCCCTT	NA	NA	NA	NA	NA	NA	NA	NA	NA	NA	NA	2	NA	NA	2	NA	NA
GRM7	CCTTTTTTTTTTTTCTTCCCTT	NA	NA	NA	NA	NA	NA	NA	NA	NA	NA	NA	NA	NA	NA	2	NA	NA
GRM7	CCTTTTTTTTTTTTCTTCCTCT	NA	NA	NA	NA	NA	NA	NA	NA	NA	NA	NA	NA	NA	NA	2	NA	NA
GRM7	CCTTTTTTTTTTTTCTTCCTTT	NA	NA	NA	NA	NA	1	NA	NA	NA	NA	NA	NA	NA	NA	2	NA	NA
GRM7	CCTTTTTTTTTTTTCTTCTTTT	NA	NA	NA	NA	NA	NA	NA	NA	NA	NA	NA	NA	NA	NA	2	NA	NA
GRM7	CCTTTTTTTTTTTTCTTTCTTT	NA	NA	NA	NA	NA	NA	NA	NA	NA	NA	NA	NA	NA	NA	2	NA	NA
GRM7	CCTTTTTTTTTTTTTCCTTTTT	NA	NA	NA	NA	NA	NA	NA	NA	NA	NA	NA	4	NA	NA	NA	NA	NA
GRM7	CCTTTTTTTTTTTTTTCCCCCC	NA	NA	NA	NA	NA	NA	NA	NA	NA	NA	NA	NA	NA	3	NA	NA	NA
GRM7	CCTTTTTTTTTTTTTTCCCCTT	NA	NA	NA	NA	NA	NA	NA	NA	NA	NA	NA	NA	NA	NA	1	NA	NA
GRM7	CCTTTTTTTTTTTTTTTCCCCC	NA	NA	NA	NA	NA	NA	NA	NA	NA	NA	NA	5	NA	1	NA	NA	NA
GRM7	CCTTTTTTTTTTTTTTTCCCCT	NA	NA	NA	NA	NA	NA	NA	NA	NA	NA	NA	NA	NA	3	NA	NA	NA
GRM7	CCTTTTTTTTTTTTTTTCCTTT	NA	NA	NA	NA	NA	NA	NA	NA	NA	NA	NA	NA	NA	NA	2	NA	NA
GRM7	CCTTTTTTTTTTTTTTTCTCTT	NA	NA	NA	NA	NA	NA	NA	NA	NA	NA	NA	2	NA	1	4	NA	NA
GRM7	CCTTTTTTTTTTTTTTTCTTCT	NA	NA	NA	NA	NA	NA	NA	NA	NA	NA	NA	NA	NA	NA	1	NA	NA
GRM7	CCTTTTTTTTTTTTTTTCTTTC	NA	NA	NA	NA	NA	NA	NA	NA	NA	NA	NA	NA	NA	NA	1	NA	NA
GRM7	CCTTTTTTTTTTTTTTTCTTTT	NA	NA	NA	NA	NA	3	NA	NA	NA	NA	NA	11	NA	NA	NA	NA	NA
GRM7	CCTTTTTTTTTTTTTTTTCCTT	NA	NA	NA	NA	NA	1	NA	NA	NA	NA	NA	NA	NA	NA	NA	NA	NA
GRM7	CCTTTTTTTTTTTTTTTTTCTC	NA	NA	NA	NA	NA	NA	NA	NA	NA	NA	NA	3	NA	NA	NA	NA	NA
GRM7	CCTTTTTTTTTTTTTTTTTCTT	NA	NA	NA	NA	2	NA	NA	NA	NA	NA	NA	NA	NA	NA	NA	NA	NA
GRM7	CCTTTTTTTTTTTTTTTTTTCT	NA	NA	NA	NA	NA	1	NA	NA	NA	NA	NA	NA	NA	NA	NA	NA	NA
GRM7	CCTTTTTTTTTTTTTTTTTTTC	NA	NA	NA	NA	NA	NA	NA	NA	NA	NA	NA	6	NA	NA	1	NA	NA
GRM7	CCTTTTTTTTTTTTTTTTTTTT	NA	1	NA	NA	1	1	NA	NA	1	1	NA	34	NA	2	1	NA	NA
GRM7	CTCCCCTTTTTTCTCTTCCTTT	NA	NA	NA	NA	NA	NA	NA	NA	NA	NA	NA	NA	NA	NA	NA	NA	NA
GRM7	CTCCCCTTTTTTTTTTTTTTTT	NA	NA	NA	NA	NA	NA	NA	NA	NA	NA	NA	NA	NA	NA	NA	4	NA
GRM7	CTCCCTCTTTTCTTTTTCCCCC	NA	NA	NA	NA	NA	NA	NA	NA	NA	NA	NA	NA	NA	NA	NA	1	NA
GRM7	CTCCCTCTTTTTCTTTTTTTTT	NA	NA	NA	NA	NA	NA	NA	NA	NA	NA	NA	NA	NA	NA	NA	1	NA
GRM7	CTCCCTCTTTTTTTCTCCCCCC	NA	NA	NA	NA	NA	NA	NA	NA	NA	NA	NA	NA	NA	NA	NA	1	NA
GRM7	CTCCCTCTTTTTTTTTTTTTTT	NA	NA	NA	NA	NA	NA	NA	NA	NA	NA	NA	NA	NA	NA	NA	2	NA
GRM7	CTCCCTTCTTTTTTTTTTTTTT	NA	NA	NA	NA	NA	NA	NA	NA	NA	NA	NA	NA	NA	NA	NA	2	NA
GRM7	CTCCCTTTCTTTTTTTTTCTTT	NA	NA	NA	NA	NA	NA	NA	NA	NA	NA	NA	NA	NA	NA	NA	1	NA
GRM7	CTCCCTTTCTTTTTTTTTTTTT	NA	NA	NA	NA	NA	NA	NA	NA	NA	NA	NA	NA	NA	NA	NA	1	NA
GRM7	CTCCCTTTTCTTTTTTTTTTTT	NA	NA	NA	NA	NA	NA	NA	NA	NA	NA	NA	NA	NA	NA	NA	1	NA
GRM7	CTCCCTTTTTCTCTTTTTTTTT	NA	NA	NA	NA	NA	NA	NA	NA	NA	NA	NA	NA	NA	NA	NA	1	NA
GRM7	CTCCCTTTTTCTTCTTTCCTTT	NA	NA	NA	NA	NA	NA	NA	NA	NA	NA	NA	NA	NA	NA	NA	1	NA
GRM7	CTCCCTTTTTCTTCTTTCTTTT	NA	NA	NA	NA	NA	NA	NA	NA	NA	NA	NA	NA	NA	NA	NA	1	NA
GRM7	CTCCCTTTTTCTTTTTCCTTTT	NA	NA	NA	NA	NA	NA	NA	NA	NA	NA	NA	NA	NA	NA	NA	1	NA
GRM7	CTCCCTTTTTCTTTTTCTTTTT	NA	NA	NA	NA	NA	NA	NA	NA	NA	NA	NA	NA	NA	NA	NA	1	NA
GRM7	CTCCCTTTTTCTTTTTTCTTTT	NA	NA	NA	NA	NA	NA	NA	NA	NA	NA	NA	NA	NA	NA	NA	9	NA
GRM7	CTCCCTTTTTCTTTTTTTCTTT	NA	NA	NA	NA	NA	NA	NA	NA	NA	NA	NA	NA	NA	NA	NA	2	NA
GRM7	CTCCCTTTTTCTTTTTTTTTTT	NA	NA	NA	NA	NA	NA	NA	NA	NA	NA	NA	NA	NA	NA	NA	9	NA
GRM7	CTCCCTTTTTTCTTCTTTTTTT	NA	NA	NA	NA	NA	NA	NA	NA	NA	NA	NA	NA	1	NA	NA	NA	NA
GRM7	CTCCCTTTTTTCTTTTTCCCCC	NA	NA	NA	NA	NA	NA	NA	NA	NA	NA	NA	NA	NA	NA	NA	1	NA
GRM7	CTCCCTTTTTTCTTTTTTTTTT	NA	NA	NA	NA	NA	NA	NA	NA	NA	NA	NA	NA	NA	NA	NA	15	NA
GRM7	CTCCCTTTTTTTCTCTCCCCCC	NA	NA	NA	NA	NA	NA	NA	NA	NA	NA	NA	NA	NA	NA	NA	1	NA
GRM7	CTCCCTTTTTTTCTCTTTTTTT	NA	NA	NA	NA	NA	NA	NA	NA	NA	NA	NA	NA	NA	NA	NA	1	NA
GRM7	CTCCCTTTTTTTCTTTTCCTTT	NA	NA	NA	NA	NA	NA	NA	NA	NA	NA	NA	NA	NA	NA	NA	1	NA
GRM7	CTCCCTTTTTTTCTTTTTCTTT	NA	NA	NA	NA	NA	NA	NA	NA	NA	NA	NA	NA	NA	NA	NA	4	NA
GRM7	CTCCCTTTTTTTCTTTTTTTCC	NA	NA	NA	NA	NA	NA	NA	NA	NA	NA	NA	NA	NA	NA	NA	1	NA
GRM7	CTCCCTTTTTTTCTTTTTTTTT	NA	NA	NA	NA	NA	NA	NA	NA	NA	NA	NA	NA	NA	NA	NA	54	NA
GRM7	CTCCCTTTTTTTTCCTTCTTTT	NA	NA	NA	NA	NA	NA	NA	NA	NA	NA	NA	NA	NA	NA	NA	20	NA
GRM7	CTCCCTTTTTTTTCTTTCCTTT	NA	NA	NA	NA	NA	NA	NA	NA	NA	NA	NA	NA	NA	NA	NA	26	NA
GRM7	CTCCCTTTTTTTTCTTTCTTTT	NA	NA	NA	NA	NA	NA	NA	NA	NA	NA	NA	NA	NA	NA	NA	2	NA
GRM7	CTCCCTTTTTTTTCTTTTCTTT	NA	NA	NA	NA	NA	NA	NA	NA	NA	NA	NA	NA	NA	NA	NA	1	NA
GRM7	CTCCCTTTTTTTTCTTTTTTTT	NA	NA	NA	NA	NA	NA	NA	NA	NA	NA	NA	NA	NA	NA	NA	2	NA
GRM7	CTCCCTTTTTTTTTCCTTTTTC	NA	NA	NA	NA	NA	NA	NA	NA	NA	NA	NA	NA	NA	NA	NA	1	NA
GRM7	CTCCCTTTTTTTTTCTCCCCCC	NA	NA	NA	NA	NA	NA	NA	NA	NA	NA	NA	NA	NA	NA	NA	11	NA
GRM7	CTCCCTTTTTTTTTCTTCCCCT	NA	NA	NA	NA	NA	NA	NA	NA	NA	NA	NA	NA	NA	NA	NA	1	NA
GRM7	CTCCCTTTTTTTTTCTTCTCTT	NA	NA	NA	NA	NA	NA	NA	NA	NA	NA	NA	NA	NA	NA	NA	1	NA
GRM7	CTCCCTTTTTTTTTCTTCTTTC	NA	NA	NA	NA	NA	NA	NA	NA	NA	NA	NA	NA	NA	NA	NA	1	NA
GRM7	CTCCCTTTTTTTTTCTTCTTTT	NA	NA	NA	NA	NA	NA	NA	NA	NA	NA	NA	NA	NA	NA	NA	6	NA
GRM7	CTCCCTTTTTTTTTCTTTTTTC	NA	NA	NA	NA	NA	NA	NA	NA	NA	NA	NA	NA	NA	NA	NA	4	NA
GRM7	CTCCCTTTTTTTTTCTTTTTTT	NA	NA	NA	NA	NA	NA	NA	NA	NA	NA	NA	NA	NA	NA	NA	3	NA
GRM7	CTCCCTTTTTTTTTTCTCTTTT	NA	NA	NA	NA	NA	NA	NA	NA	NA	NA	NA	NA	NA	NA	NA	1	NA
GRM7	CTCCCTTTTTTTTTTCTTTTTT	NA	NA	NA	NA	NA	NA	NA	NA	NA	NA	NA	NA	NA	NA	NA	1	NA
GRM7	CTCCCTTTTTTTTTTTCTCTTT	NA	NA	NA	NA	NA	NA	NA	NA	NA	NA	NA	NA	NA	NA	NA	1	NA
GRM7	CTCCCTTTTTTTTTTTCTTTTT	NA	NA	NA	NA	NA	NA	NA	NA	NA	NA	NA	NA	NA	NA	NA	4	NA
GRM7	CTCCCTTTTTTTTTTTTCCTTT	NA	NA	NA	NA	NA	NA	NA	NA	NA	NA	NA	NA	NA	NA	NA	12	NA
GRM7	CTCCCTTTTTTTTTTTTCTCTT	NA	NA	NA	NA	NA	NA	NA	NA	NA	NA	NA	NA	NA	NA	NA	5	NA
GRM7	CTCCCTTTTTTTTTTTTCTTTT	NA	NA	NA	NA	NA	NA	NA	NA	NA	NA	NA	NA	NA	NA	NA	91	NA
GRM7	CTCCCTTTTTTTTTTTTTCTTT	NA	NA	NA	NA	NA	NA	NA	NA	NA	NA	NA	NA	NA	NA	NA	32	NA
GRM7	CTCCCTTTTTTTTTTTTTTCTT	NA	NA	NA	NA	NA	NA	NA	NA	NA	NA	NA	NA	NA	NA	NA	6	NA
GRM7	CTCCCTTTTTTTTTTTTTTTCT	NA	NA	NA	NA	NA	NA	NA	NA	NA	NA	NA	NA	NA	NA	NA	1	NA
GRM7	CTCCCTTTTTTTTTTTTTTTTC	NA	NA	NA	NA	NA	NA	NA	NA	NA	NA	NA	NA	NA	NA	NA	7	NA
GRM7	CTCCCTTTTTTTTTTTTTTTTT	NA	NA	NA	NA	NA	NA	NA	NA	NA	NA	NA	NA	NA	1	NA	587	NA
GRM7	CTCCTTTTTTCTTTTTTCTTTT	NA	NA	NA	NA	NA	NA	NA	NA	NA	NA	NA	NA	NA	NA	NA	1	NA
GRM7	CTCCTTTTTTTTTTTTTTTTCT	NA	NA	NA	NA	NA	NA	NA	NA	NA	NA	NA	NA	NA	NA	NA	1	NA
GRM7	CTCCTTTTTTTTTTTTTTTTTT	NA	NA	NA	1	NA	NA	NA	NA	NA	NA	NA	NA	NA	NA	4	4	NA
GRM7	CTCTCCTTTCTTTTTTCCTCCC	NA	NA	NA	NA	NA	NA	NA	NA	NA	NA	NA	NA	NA	NA	NA	NA	1
GRM7	CTCTCCTTTTTTCTTTTCTTTT	NA	NA	NA	NA	NA	NA	NA	NA	NA	NA	NA	NA	NA	NA	NA	NA	1
GRM7	CTCTCTCCTTTTTTTTTTCTTT	NA	NA	NA	NA	NA	NA	NA	NA	NA	NA	NA	NA	NA	NA	NA	NA	1
GRM7	CTCTCTTCTTTCCTTTTTTTTT	NA	NA	NA	NA	NA	NA	NA	NA	NA	NA	NA	NA	NA	NA	NA	NA	1
GRM7	CTCTCTTCTTTTCCTTTCCTTT	NA	NA	NA	NA	NA	NA	NA	NA	NA	NA	NA	NA	NA	NA	NA	NA	1
GRM7	CTCTCTTCTTTTCTTTCCCCCC	NA	NA	NA	NA	NA	NA	NA	NA	NA	NA	NA	NA	NA	NA	NA	NA	1
GRM7	CTCTCTTCTTTTTTTTTCCTTT	NA	NA	NA	NA	NA	NA	NA	NA	NA	NA	NA	NA	NA	NA	NA	NA	NA
GRM7	CTCTCTTTCTTTTTTTCCCCCC	NA	NA	NA	NA	NA	NA	NA	NA	NA	NA	NA	NA	NA	NA	NA	NA	1
GRM7	CTCTCTTTTCTTTTTTCCCCTT	NA	NA	NA	NA	NA	NA	NA	NA	NA	NA	NA	NA	NA	NA	NA	NA	3
GRM7	CTCTCTTTTTCTTTTTCCCCCC	NA	NA	NA	NA	NA	NA	NA	NA	NA	NA	NA	NA	NA	NA	NA	NA	1
GRM7	CTCTCTTTTTCTTTTTTTTCTT	NA	NA	NA	NA	NA	NA	NA	NA	NA	NA	NA	NA	NA	NA	NA	NA	1
GRM7	CTCTCTTTTTTCCTTTTCTTTT	NA	NA	NA	NA	NA	NA	NA	NA	NA	NA	NA	NA	NA	NA	NA	NA	1
GRM7	CTCTCTTTTTTCCTTTTTTTTT	NA	NA	NA	NA	NA	NA	NA	NA	NA	NA	NA	NA	NA	NA	NA	NA	3
GRM7	CTCTCTTTTTTCTCTTCCCCCC	NA	NA	NA	NA	NA	NA	NA	NA	NA	NA	NA	NA	NA	NA	NA	NA	1
GRM7	CTCTCTTTTTTCTTCTTCTTTT	NA	NA	NA	NA	NA	NA	NA	NA	NA	NA	NA	NA	NA	NA	NA	NA	3
GRM7	CTCTCTTTTTTCTTTTCCCCCC	NA	NA	NA	NA	NA	NA	NA	NA	NA	NA	NA	NA	NA	NA	NA	NA	2
GRM7	CTCTCTTTTTTCTTTTCCCCTC	NA	NA	NA	NA	NA	NA	NA	NA	NA	NA	NA	NA	NA	NA	NA	NA	1
GRM7	CTCTCTTTTTTTCCCTTCTCTC	NA	NA	NA	NA	NA	NA	NA	NA	NA	NA	NA	NA	NA	NA	NA	NA	NA
GRM7	CTCTCTTTTTTTCCTTTCCCCC	NA	NA	NA	NA	NA	NA	NA	NA	NA	NA	NA	NA	NA	NA	NA	NA	2
GRM7	CTCTCTTTTTTTCCTTTCCTTT	NA	NA	NA	NA	NA	NA	NA	NA	NA	NA	NA	NA	NA	NA	NA	NA	1
GRM7	CTCTCTTTTTTTCCTTTTCTTT	NA	NA	NA	NA	NA	NA	NA	NA	NA	NA	NA	NA	NA	NA	NA	NA	4
GRM7	CTCTCTTTTTTTCTCTTCCTTT	NA	NA	NA	NA	NA	NA	NA	NA	NA	NA	NA	NA	NA	NA	NA	NA	NA
GRM7	CTCTCTTTTTTTCTCTTTCCTT	NA	NA	NA	NA	NA	NA	NA	NA	NA	NA	NA	NA	NA	NA	NA	NA	3
GRM7	CTCTCTTTTTTTCTCTTTTTTT	NA	NA	NA	NA	NA	NA	NA	NA	NA	NA	NA	NA	NA	NA	NA	NA	11
GRM7	CTCTCTTTTTTTCTTTCCCCCC	NA	NA	NA	NA	NA	NA	NA	NA	NA	NA	NA	NA	NA	NA	NA	NA	1
GRM7	CTCTCTTTTTTTCTTTTCTTTT	NA	NA	NA	NA	NA	NA	NA	NA	NA	NA	NA	NA	NA	NA	NA	NA	5
GRM7	CTCTCTTTTTTTCTTTTTCTTT	NA	NA	NA	NA	NA	NA	NA	NA	NA	NA	NA	NA	NA	NA	NA	1	NA
GRM7	CTCTCTTTTTTTCTTTTTTTTT	NA	NA	NA	NA	NA	NA	NA	NA	NA	NA	NA	NA	NA	NA	NA	NA	1
GRM7	CTCTCTTTTTTTTCCCTCCCCC	NA	NA	NA	NA	NA	NA	NA	NA	NA	NA	NA	NA	NA	NA	NA	NA	NA
GRM7	CTCTCTTTTTTTTCCCTCCCCC	NA	NA	NA	NA	NA	NA	NA	NA	NA	NA	NA	NA	NA	NA	NA	NA	NA
GRM7	CTCTCTTTTTTTTCCTTCCTTT	NA	NA	NA	NA	NA	NA	NA	NA	NA	NA	NA	NA	NA	NA	NA	NA	1
GRM7	CTCTCTTTTTTTTCTCCCCTCT	NA	NA	NA	NA	NA	NA	NA	NA	NA	NA	NA	NA	NA	NA	NA	NA	1
GRM7	CTCTCTTTTTTTTCTCCCCTTT	NA	NA	NA	NA	NA	NA	NA	NA	NA	NA	NA	NA	1	NA	NA	NA	6
GRM7	CTCTCTTTTTTTTCTTCCCCCC	NA	NA	NA	NA	NA	NA	NA	NA	NA	NA	NA	NA	NA	NA	NA	NA	6
GRM7	CTCTCTTTTTTTTCTTCCCTCT	NA	NA	NA	NA	NA	NA	NA	NA	NA	NA	NA	NA	NA	NA	NA	NA	1
GRM7	CTCTCTTTTTTTTCTTTCCTTT	NA	NA	NA	NA	NA	NA	NA	NA	NA	NA	NA	NA	NA	NA	NA	7	NA
GRM7	CTCTCTTTTTTTTCTTTCTCTT	NA	NA	NA	NA	NA	NA	NA	NA	NA	NA	NA	NA	NA	NA	NA	NA	3
GRM7	CTCTCTTTTTTTTCTTTCTTTT	NA	NA	NA	NA	NA	NA	NA	NA	NA	NA	NA	NA	NA	NA	NA	NA	1
GRM7	CTCTCTTTTTTTTCTTTTCTTT	NA	NA	NA	NA	NA	NA	NA	NA	NA	NA	NA	NA	NA	NA	NA	NA	1
GRM7	CTCTCTTTTTTTTCTTTTTTTT	NA	NA	NA	NA	NA	NA	NA	NA	NA	NA	NA	NA	NA	NA	NA	1	NA
GRM7	CTCTCTTTTTTTTTCCTCCTTT	NA	NA	NA	NA	NA	NA	NA	NA	NA	NA	NA	NA	NA	NA	NA	NA	5
GRM7	CTCTCTTTTTTTTTCCTCTTTT	NA	NA	NA	NA	NA	NA	NA	NA	NA	NA	NA	NA	NA	NA	NA	NA	6
GRM7	CTCTCTTTTTTTTTCTCCCCCC	NA	NA	NA	NA	NA	NA	NA	NA	NA	NA	NA	NA	NA	NA	NA	1	NA
GRM7	CTCTCTTTTTTTTTCTTCCTTT	NA	NA	NA	NA	NA	NA	NA	NA	NA	NA	NA	NA	NA	NA	NA	NA	7
GRM7	CTCTCTTTTTTTTTCTTCTTTT	NA	NA	NA	NA	NA	NA	NA	1	NA	NA	NA	NA	NA	NA	NA	1	3
GRM7	CTCTCTTTTTTTTTCTTTCCTT	NA	NA	NA	NA	NA	NA	NA	NA	NA	NA	NA	NA	NA	NA	NA	NA	3
GRM7	CTCTCTTTTTTTTTCTTTCTTT	NA	NA	NA	NA	NA	NA	NA	NA	NA	NA	NA	NA	NA	NA	NA	NA	1
GRM7	CTCTCTTTTTTTTTCTTTTTTT	NA	NA	NA	NA	NA	NA	NA	NA	NA	NA	NA	NA	NA	NA	NA	NA	7
GRM7	CTCTCTTTTTTTTTTCCCCCCC	NA	NA	NA	NA	NA	NA	NA	NA	NA	NA	NA	NA	NA	NA	NA	NA	1
GRM7	CTCTCTTTTTTTTTTCCCCTTT	NA	NA	NA	NA	NA	NA	NA	NA	NA	NA	NA	NA	NA	NA	NA	NA	2
GRM7	CTCTCTTTTTTTTTTCTCTTTT	NA	NA	NA	NA	NA	NA	NA	NA	NA	NA	NA	NA	NA	NA	NA	NA	1
GRM7	CTCTCTTTTTTTTTTTCCCCCC	NA	NA	NA	NA	NA	NA	NA	NA	NA	NA	NA	NA	NA	NA	1	NA	262
GRM7	CTCTCTTTTTTTTTTTCCCCTC	NA	NA	NA	NA	NA	NA	NA	NA	NA	NA	NA	NA	NA	NA	NA	NA	6
GRM7	CTCTCTTTTTTTTTTTCCCCTT	NA	NA	NA	NA	NA	NA	NA	NA	NA	NA	NA	NA	NA	NA	NA	NA	6
GRM7	CTCTCTTTTTTTTTTTCCCTCC	NA	NA	NA	NA	NA	NA	NA	NA	NA	NA	NA	NA	NA	NA	NA	NA	1
GRM7	CTCTCTTTTTTTTTTTCCCTCT	NA	NA	NA	NA	NA	NA	NA	NA	NA	NA	NA	NA	NA	NA	NA	NA	8
GRM7	CTCTCTTTTTTTTTTTCCCTTT	NA	NA	NA	NA	NA	NA	NA	NA	NA	NA	NA	NA	NA	NA	NA	NA	6
GRM7	CTCTCTTTTTTTTTTTCTTTCC	NA	NA	NA	NA	NA	NA	NA	NA	NA	NA	NA	NA	NA	NA	NA	NA	1
GRM7	CTCTCTTTTTTTTTTTTCCCCC	NA	NA	NA	NA	NA	NA	NA	NA	NA	NA	NA	NA	NA	NA	NA	NA	2
GRM7	CTCTCTTTTTTTTTTTTCCTTT	NA	NA	NA	NA	NA	NA	NA	NA	NA	NA	NA	NA	NA	NA	NA	NA	3
GRM7	CTCTCTTTTTTTTTTTTCTCCT	NA	NA	NA	NA	NA	NA	NA	NA	NA	NA	NA	NA	NA	NA	NA	NA	1
GRM7	CTCTCTTTTTTTTTTTTCTCTT	NA	NA	NA	NA	NA	NA	NA	NA	NA	NA	NA	NA	NA	NA	NA	NA	6
GRM7	CTCTCTTTTTTTTTTTTCTTTT	NA	NA	NA	NA	NA	NA	NA	NA	NA	NA	NA	NA	NA	NA	1	1	17
GRM7	CTCTCTTTTTTTTTTTTTCTCC	NA	NA	NA	NA	NA	NA	NA	NA	NA	NA	NA	NA	NA	NA	NA	NA	1
GRM7	CTCTCTTTTTTTTTTTTTCTTT	NA	NA	NA	NA	NA	NA	NA	NA	NA	NA	NA	NA	NA	NA	NA	NA	16
GRM7	CTCTCTTTTTTTTTTTTTTCTT	NA	NA	NA	NA	NA	NA	NA	NA	NA	NA	NA	NA	NA	NA	NA	NA	14
GRM7	CTCTCTTTTTTTTTTTTTTTCC	NA	NA	NA	NA	NA	NA	NA	NA	NA	NA	NA	NA	NA	NA	NA	NA	2
GRM7	CTCTCTTTTTTTTTTTTTTTTT	NA	NA	NA	NA	NA	NA	NA	NA	NA	NA	NA	NA	NA	NA	NA	2	7
GRM7	CTCTTCTTTTTCCTTTTTTTTT	NA	NA	NA	NA	NA	NA	NA	NA	NA	NA	1	NA	NA	NA	NA	NA	NA
GRM7	CTCTTCTTTTTTTTTTTCTCTT	NA	NA	NA	NA	NA	NA	NA	NA	NA	NA	NA	NA	NA	NA	1	NA	NA
GRM7	CTCTTCTTTTTTTTTTTTTTTT	NA	NA	1	NA	NA	NA	NA	NA	1	NA	NA	NA	NA	NA	NA	NA	NA
GRM7	CTCTTTCTTCTTCTTTTTTTTT	NA	NA	NA	NA	NA	NA	NA	NA	NA	NA	NA	NA	NA	NA	NA	1	NA
GRM7	CTCTTTCTTTTTCCTTCTCTTT	NA	NA	NA	1	NA	NA	NA	NA	NA	NA	NA	NA	NA	NA	NA	NA	NA
GRM7	CTCTTTCTTTTTTTTTCCTTTT	NA	NA	NA	NA	NA	NA	NA	NA	NA	NA	NA	NA	NA	NA	NA	NA	1
GRM7	CTCTTTTTCTTTTTTTTCCCCT	NA	NA	NA	NA	NA	NA	NA	NA	NA	NA	NA	NA	1	NA	NA	NA	NA
GRM7	CTCTTTTTTCTCCCTTTTTTTT	NA	NA	NA	2	NA	NA	NA	NA	NA	NA	NA	NA	NA	NA	NA	NA	NA
GRM7	CTCTTTTTTCTTTTTTCCCCTT	NA	NA	NA	NA	NA	NA	NA	NA	NA	NA	NA	NA	NA	NA	NA	NA	1
GRM7	CTCTTTTTTTCTCTTTTTTTTT	NA	NA	NA	NA	NA	NA	NA	NA	NA	NA	1	NA	NA	NA	1	NA	NA
GRM7	CTCTTTTTTTCTTCTTTCTTTT	NA	NA	NA	NA	NA	NA	NA	NA	NA	NA	NA	NA	NA	NA	NA	1	NA
GRM7	CTCTTTTTTTCTTTCTTTTTTC	NA	NA	NA	1	NA	NA	NA	NA	NA	NA	NA	NA	NA	NA	NA	NA	NA
GRM7	CTCTTTTTTTCTTTCTTTTTTT	NA	NA	NA	NA	NA	NA	NA	NA	NA	NA	NA	NA	1	NA	NA	NA	NA
GRM7	CTCTTTTTTTCTTTTTTCTTTT	NA	NA	NA	NA	NA	NA	NA	NA	NA	NA	NA	NA	NA	NA	NA	4	NA
GRM7	CTCTTTTTTTCTTTTTTTTTTT	NA	NA	NA	7	NA	NA	NA	NA	NA	NA	NA	NA	NA	NA	NA	NA	NA
GRM7	CTCTTTTTTTTCCCTTCTCTTT	NA	NA	NA	1	NA	NA	NA	NA	NA	NA	NA	NA	NA	NA	NA	NA	NA
GRM7	CTCTTTTTTTTCCCTTTTTTTT	NA	NA	NA	1	NA	NA	NA	NA	NA	NA	NA	NA	NA	NA	NA	NA	NA
GRM7	CTCTTTTTTTTCCTTTTCTTTT	NA	NA	NA	NA	NA	NA	NA	NA	NA	NA	NA	NA	NA	NA	1	NA	NA
GRM7	CTCTTTTTTTTCCTTTTTTTTT	NA	NA	NA	1	1	NA	NA	NA	NA	NA	NA	NA	NA	NA	NA	NA	NA
GRM7	CTCTTTTTTTTCTCTTTCCTTT	NA	NA	NA	NA	NA	NA	NA	NA	NA	NA	NA	NA	NA	NA	NA	NA	1
GRM7	CTCTTTTTTTTCTTCTTCCTTT	NA	NA	NA	NA	NA	NA	NA	NA	NA	NA	NA	NA	NA	NA	1	NA	NA
GRM7	CTCTTTTTTTTCTTCTTCTTTT	NA	NA	NA	NA	NA	NA	NA	NA	NA	NA	NA	NA	NA	NA	NA	NA	1
GRM7	CTCTTTTTTTTCTTTTTTTTCT	NA	NA	NA	NA	NA	NA	NA	NA	NA	NA	NA	NA	3	NA	NA	NA	NA
GRM7	CTCTTTTTTTTTCCCTTCCTTC	NA	NA	NA	NA	NA	NA	NA	NA	NA	NA	NA	NA	2	NA	NA	NA	NA
GRM7	CTCTTTTTTTTTCCTTCCCCTT	NA	NA	NA	NA	NA	NA	NA	NA	NA	NA	NA	NA	NA	NA	NA	NA	1
GRM7	CTCTTTTTTTTTCCTTCTCTTT	NA	NA	NA	1	NA	NA	NA	NA	NA	NA	NA	NA	NA	NA	NA	NA	NA
GRM7	CTCTTTTTTTTTCTCTTCCCTT	NA	NA	NA	NA	NA	NA	NA	NA	NA	NA	NA	NA	NA	NA	1	NA	NA
GRM7	CTCTTTTTTTTTCTCTTCCTTT	NA	NA	NA	1	NA	NA	NA	NA	NA	NA	NA	NA	NA	NA	NA	NA	NA
GRM7	CTCTTTTTTTTTCTCTTTCTTT	NA	NA	NA	NA	NA	NA	NA	NA	NA	NA	NA	NA	NA	NA	1	NA	NA
GRM7	CTCTTTTTTTTTCTCTTTTTTT	NA	NA	NA	NA	NA	NA	NA	NA	NA	NA	NA	NA	NA	NA	NA	NA	2
GRM7	CTCTTTTTTTTTCTTTCCCCCT	NA	NA	NA	NA	NA	NA	NA	NA	NA	NA	NA	NA	NA	NA	1	NA	NA
GRM7	CTCTTTTTTTTTCTTTCCCCTC	NA	NA	NA	NA	NA	NA	NA	NA	NA	NA	NA	NA	NA	NA	1	NA	NA
GRM7	CTCTTTTTTTTTCTTTCCCCTT	NA	NA	NA	NA	NA	NA	NA	NA	NA	NA	NA	NA	NA	NA	21	NA	NA
GRM7	CTCTTTTTTTTTCTTTCTTTTT	NA	NA	NA	1	NA	NA	NA	NA	NA	NA	NA	NA	NA	NA	NA	NA	NA
GRM7	CTCTTTTTTTTTCTTTTCCCTC	NA	NA	NA	NA	NA	NA	NA	NA	NA	NA	NA	NA	NA	NA	1	NA	NA
GRM7	CTCTTTTTTTTTCTTTTCTCTT	NA	NA	NA	3	NA	NA	NA	NA	NA	NA	NA	NA	NA	NA	2	NA	NA
GRM7	CTCTTTTTTTTTCTTTTCTTTT	NA	NA	NA	6	NA	NA	NA	NA	NA	NA	NA	1	2	NA	2	1	4
GRM7	CTCTTTTTTTTTCTTTTTTCTT	NA	NA	NA	NA	NA	NA	NA	NA	NA	NA	NA	NA	NA	NA	NA	NA	1
GRM7	CTCTTTTTTTTTCTTTTTTTCT	NA	NA	NA	NA	NA	NA	NA	NA	NA	NA	NA	NA	1	NA	NA	NA	NA
GRM7	CTCTTTTTTTTTCTTTTTTTTT	NA	NA	NA	NA	NA	NA	NA	NA	NA	NA	1	NA	NA	NA	2	5	NA
GRM7	CTCTTTTTTTTTTCCTTCTTTT	NA	NA	NA	NA	NA	NA	NA	NA	NA	NA	NA	NA	NA	NA	NA	2	NA
GRM7	CTCTTTTTTTTTTCTTCTCTTT	NA	NA	NA	1	NA	NA	NA	NA	NA	NA	NA	NA	NA	NA	NA	NA	NA
GRM7	CTCTTTTTTTTTTCTTTCCCTT	NA	NA	NA	NA	NA	NA	NA	NA	NA	NA	NA	NA	NA	NA	NA	NA	1
GRM7	CTCTTTTTTTTTTCTTTCTCTT	NA	NA	NA	NA	NA	NA	NA	NA	NA	NA	NA	NA	NA	NA	NA	NA	1
GRM7	CTCTTTTTTTTTTCTTTTTCTT	NA	NA	NA	1	NA	NA	NA	NA	NA	NA	NA	NA	NA	NA	NA	NA	NA
GRM7	CTCTTTTTTTTTTTCCTCCTTT	NA	NA	NA	NA	NA	NA	NA	NA	NA	NA	NA	NA	NA	NA	NA	NA	3
GRM7	CTCTTTTTTTTTTTCTCCCCCC	NA	NA	NA	NA	NA	NA	NA	NA	NA	NA	NA	NA	NA	NA	NA	4	NA
GRM7	CTCTTTTTTTTTTTCTTCCCTT	NA	NA	NA	NA	NA	NA	NA	NA	NA	NA	NA	NA	NA	NA	2	NA	1
GRM7	CTCTTTTTTTTTTTCTTCCTTT	NA	NA	NA	1	NA	NA	NA	NA	NA	NA	NA	NA	1	NA	NA	NA	NA
GRM7	CTCTTTTTTTTTTTCTTCTTCT	NA	NA	NA	NA	NA	NA	NA	NA	NA	NA	NA	NA	1	NA	NA	NA	NA
GRM7	CTCTTTTTTTTTTTCTTCTTTT	NA	NA	NA	NA	NA	NA	NA	NA	NA	NA	NA	NA	1	NA	NA	NA	NA
GRM7	CTCTTTTTTTTTTTCTTTTTTT	NA	NA	NA	NA	NA	NA	NA	NA	NA	NA	NA	NA	NA	NA	1	NA	NA
GRM7	CTCTTTTTTTTTTTTCCCTCTT	NA	NA	NA	NA	NA	NA	NA	1	NA	NA	NA	NA	NA	NA	NA	NA	NA
GRM7	CTCTTTTTTTTTTTTCTTTTCT	NA	NA	NA	NA	NA	NA	NA	NA	NA	NA	NA	NA	2	NA	NA	NA	NA
GRM7	CTCTTTTTTTTTTTTCTTTTTT	NA	NA	NA	1	NA	NA	NA	NA	NA	NA	NA	NA	NA	NA	NA	NA	NA
GRM7	CTCTTTTTTTTTTTTTCCCCCC	NA	NA	NA	1	NA	NA	NA	NA	NA	NA	NA	NA	NA	NA	NA	NA	2
GRM7	CTCTTTTTTTTTTTTTCCCTCT	NA	NA	NA	NA	NA	NA	NA	NA	NA	NA	NA	NA	NA	NA	NA	NA	1
GRM7	CTCTTTTTTTTTTTTTCCTCTC	NA	NA	NA	NA	NA	1	NA	NA	NA	NA	NA	NA	NA	NA	NA	NA	NA
GRM7	CTCTTTTTTTTTTTTTCCTTTT	NA	NA	NA	NA	NA	NA	NA	NA	NA	NA	NA	NA	5	NA	NA	NA	NA
GRM7	CTCTTTTTTTTTTTTTCTTTTT	NA	NA	NA	1	NA	NA	NA	NA	NA	NA	NA	NA	NA	NA	NA	NA	NA
GRM7	CTCTTTTTTTTTTTTTTCCCCC	NA	NA	NA	NA	NA	NA	NA	NA	NA	NA	NA	NA	NA	NA	NA	NA	1
GRM7	CTCTTTTTTTTTTTTTTCCCCT	NA	NA	NA	2	NA	NA	NA	NA	NA	NA	NA	NA	NA	NA	1	NA	NA
GRM7	CTCTTTTTTTTTTTTTTCCCTT	NA	NA	NA	1	NA	NA	NA	NA	NA	NA	NA	NA	NA	NA	1	NA	NA
GRM7	CTCTTTTTTTTTTTTTTCCTTT	NA	NA	NA	NA	NA	NA	NA	NA	NA	NA	NA	NA	NA	NA	1	1	NA
GRM7	CTCTTTTTTTTTTTTTTCTCCT	NA	NA	NA	NA	NA	1	NA	NA	NA	NA	NA	NA	NA	NA	NA	NA	NA
GRM7	CTCTTTTTTTTTTTTTTCTCTT	NA	NA	NA	16	NA	NA	NA	NA	NA	NA	NA	NA	NA	NA	1	1	NA
GRM7	CTCTTTTTTTTTTTTTTCTTTC	NA	NA	NA	NA	NA	NA	NA	NA	NA	NA	NA	NA	NA	NA	1	NA	NA
GRM7	CTCTTTTTTTTTTTTTTCTTTT	NA	NA	NA	14	NA	NA	NA	NA	NA	1	1	NA	2	NA	5	16	2
GRM7	CTCTTTTTTTTTTTTTTTCTCT	NA	NA	NA	NA	NA	NA	NA	1	NA	NA	NA	NA	NA	NA	NA	NA	NA
GRM7	CTCTTTTTTTTTTTTTTTCTTT	NA	NA	NA	3	NA	NA	NA	NA	NA	NA	NA	NA	NA	NA	NA	1	2
GRM7	CTCTTTTTTTTTTTTTTTTCTT	NA	NA	NA	1	NA	NA	NA	NA	NA	NA	NA	NA	NA	NA	2	NA	2
GRM7	CTCTTTTTTTTTTTTTTTTTCC	NA	NA	NA	NA	1	NA	NA	NA	NA	NA	NA	NA	NA	NA	NA	NA	NA
GRM7	CTCTTTTTTTTTTTTTTTTTCT	NA	NA	NA	1	NA	NA	NA	NA	NA	NA	NA	NA	NA	NA	NA	NA	NA
GRM7	CTCTTTTTTTTTTTTTTTTTTT	1	NA	NA	169	NA	NA	NA	NA	1	2	NA	NA	1	1	NA	5	NA
GRM7	CTTCCCCTTTTTCTCCTCCCCC	NA	NA	NA	NA	NA	NA	NA	NA	NA	NA	NA	NA	NA	NA	NA	NA	NA
GRM7	CTTCCCCTTTTTCTCTTCCTTT	NA	NA	NA	NA	NA	NA	NA	NA	NA	NA	NA	NA	NA	NA	NA	NA	NA
GRM7	CTTCCCCTTTTTTCCCTCCCCC	NA	NA	NA	NA	NA	NA	NA	NA	NA	NA	NA	NA	NA	NA	NA	NA	NA
GRM7	CTTCCCCTTTTTTTTTTCCTCT	NA	NA	NA	NA	NA	NA	NA	NA	NA	NA	NA	NA	NA	NA	NA	NA	NA
GRM7	CTTCCCTCTTTTCTCCTCCCCC	NA	NA	NA	NA	NA	NA	NA	NA	NA	NA	NA	NA	NA	NA	NA	NA	NA
GRM7	CTTCCCTCTTTTCTCTTCCTTT	NA	NA	NA	NA	NA	NA	NA	NA	NA	NA	NA	NA	NA	NA	NA	NA	NA
GRM7	CTTCCCTCTTTTTCCCTCCCCC	NA	NA	NA	NA	NA	NA	NA	NA	NA	NA	NA	NA	NA	NA	NA	NA	NA
GRM7	CTTCCCTCTTTTTTTTTCCTCT	NA	NA	NA	NA	NA	NA	NA	NA	NA	NA	NA	NA	NA	NA	NA	NA	NA
GRM7	CTTCCCTCTTTTTTTTTTTTTT	NA	NA	NA	NA	NA	NA	NA	NA	NA	NA	NA	NA	NA	NA	NA	NA	NA
GRM7	CTTCCCTTCTTTCTCTTCCTTT	NA	NA	NA	NA	NA	NA	NA	NA	NA	NA	NA	NA	NA	NA	NA	NA	NA
GRM7	CTTCCCTTCTTTCTTTTCCTTT	NA	NA	NA	NA	NA	NA	NA	NA	NA	NA	NA	NA	NA	NA	NA	NA	NA
GRM7	CTTCCCTTCTTTTCCCTCCCCC	NA	NA	NA	NA	NA	NA	NA	NA	NA	NA	NA	NA	NA	NA	NA	NA	NA
GRM7	CTTCCCTTTCTTCTCTTCCTTT	NA	NA	NA	NA	NA	NA	NA	NA	NA	NA	NA	NA	NA	NA	NA	NA	NA
GRM7	CTTCCCTTTTCTCCCTTCTCTC	NA	NA	NA	NA	NA	NA	NA	NA	NA	NA	NA	NA	NA	NA	NA	NA	NA
GRM7	CTTCCCTTTTCTCTCTTCCTTT	NA	NA	NA	NA	NA	NA	NA	NA	NA	NA	NA	NA	NA	NA	NA	NA	NA
GRM7	CTTCCCTTTTCTTTCTTCTCTC	NA	NA	NA	NA	NA	NA	NA	NA	NA	NA	NA	NA	NA	NA	NA	NA	NA
GRM7	CTTCCCTTTTTCCTCTTCCTTT	NA	NA	NA	NA	NA	NA	NA	NA	NA	NA	NA	NA	NA	NA	NA	NA	NA
GRM7	CTTCCCTTTTTCCTTTCCCCCT	NA	NA	NA	NA	NA	NA	NA	NA	NA	NA	NA	NA	NA	NA	NA	NA	NA
GRM7	CTTCCCTTTTTTCCCCTCCCCC	NA	NA	NA	NA	NA	NA	NA	NA	NA	NA	NA	NA	NA	NA	NA	NA	NA
GRM7	CTTCCCTTTTTTCCCCTCCCTC	NA	NA	NA	NA	NA	NA	NA	NA	NA	NA	NA	NA	NA	NA	NA	NA	NA
GRM7	CTTCCCTTTTTTCCCCTCTCTC	NA	NA	NA	NA	NA	NA	NA	NA	NA	NA	NA	NA	NA	NA	NA	NA	NA
GRM7	CTTCCCTTTTTTCCCTCCTCTC	NA	NA	NA	NA	NA	NA	NA	NA	NA	NA	NA	NA	NA	NA	NA	NA	NA
GRM7	CTTCCCTTTTTTCCCTTCCCCC	NA	NA	NA	NA	NA	NA	NA	NA	NA	NA	NA	NA	NA	NA	NA	NA	NA
GRM7	CTTCCCTTTTTTCCCTTCCCTC	NA	NA	NA	NA	NA	NA	NA	NA	NA	NA	NA	NA	NA	NA	NA	NA	NA
GRM7	CTTCCCTTTTTTCCCTTCCTTT	NA	NA	NA	NA	NA	NA	NA	NA	NA	NA	NA	NA	NA	NA	NA	NA	NA
GRM7	CTTCCCTTTTTTCCCTTCTCTC	NA	NA	NA	NA	NA	NA	NA	NA	NA	NA	NA	NA	NA	NA	NA	NA	NA
GRM7	CTTCCCTTTTTTCCCTTCTTTC	NA	NA	NA	NA	NA	NA	NA	NA	NA	NA	NA	NA	NA	NA	NA	NA	NA
GRM7	CTTCCCTTTTTTCCTTTCCTCT	NA	NA	NA	NA	NA	NA	NA	NA	NA	NA	NA	NA	NA	NA	NA	NA	NA
GRM7	CTTCCCTTTTTTCCTTTCCTTT	NA	NA	NA	NA	NA	NA	NA	NA	NA	NA	NA	NA	NA	NA	NA	NA	NA
GRM7	CTTCCCTTTTTTCCTTTCTCTC	NA	NA	NA	NA	NA	NA	NA	NA	NA	NA	NA	NA	NA	NA	NA	NA	NA
GRM7	CTTCCCTTTTTTCCTTTTCTTC	NA	NA	NA	NA	NA	NA	NA	NA	NA	NA	NA	NA	NA	NA	NA	NA	NA
GRM7	CTTCCCTTTTTTCCTTTTCTTT	NA	NA	NA	NA	NA	NA	NA	NA	NA	NA	NA	NA	NA	NA	NA	NA	NA
GRM7	CTTCCCTTTTTTCCTTTTTTTT	NA	NA	NA	NA	NA	NA	NA	NA	NA	NA	NA	NA	NA	NA	NA	NA	NA
GRM7	CTTCCCTTTTTTCTCCTCCCCC	NA	NA	NA	NA	NA	NA	NA	NA	NA	NA	NA	NA	NA	NA	NA	NA	NA
GRM7	CTTCCCTTTTTTCTCCTCCTTT	NA	NA	NA	NA	NA	NA	NA	NA	NA	NA	NA	NA	NA	NA	NA	NA	NA
GRM7	CTTCCCTTTTTTCTCTCCCCCC	NA	NA	NA	NA	NA	NA	NA	NA	NA	NA	NA	NA	NA	NA	NA	NA	NA
GRM7	CTTCCCTTTTTTCTCTCCCTTT	NA	NA	NA	NA	NA	NA	NA	NA	NA	NA	NA	NA	NA	NA	NA	NA	NA
GRM7	CTTCCCTTTTTTCTCTCCTCTC	NA	NA	NA	NA	NA	NA	NA	NA	NA	NA	NA	NA	NA	NA	NA	NA	NA
GRM7	CTTCCCTTTTTTCTCTTCCCCC	NA	NA	NA	NA	NA	NA	NA	NA	NA	NA	NA	NA	NA	NA	NA	NA	NA
GRM7	CTTCCCTTTTTTCTCTTCCCTC	NA	NA	NA	NA	NA	NA	NA	NA	NA	NA	NA	NA	NA	NA	NA	NA	NA
GRM7	CTTCCCTTTTTTCTCTTCCCTT	NA	NA	NA	NA	NA	NA	NA	NA	NA	NA	NA	NA	7	NA	NA	NA	NA
GRM7	CTTCCCTTTTTTCTCTTCCTCC	NA	NA	NA	NA	NA	NA	NA	NA	NA	NA	NA	NA	NA	NA	NA	NA	NA
GRM7	CTTCCCTTTTTTCTCTTCCTCT	NA	NA	NA	NA	NA	NA	NA	NA	NA	NA	NA	NA	NA	NA	NA	NA	NA
GRM7	CTTCCCTTTTTTCTCTTCCTTC	NA	NA	NA	NA	NA	NA	NA	NA	NA	NA	NA	NA	NA	NA	NA	NA	NA
GRM7	CTTCCCTTTTTTCTCTTCCTTT	NA	NA	NA	NA	NA	NA	NA	NA	NA	NA	NA	NA	1	NA	NA	NA	NA
GRM7	CTTCCCTTTTTTCTCTTCTCTC	NA	NA	NA	NA	NA	NA	NA	NA	NA	NA	NA	NA	NA	NA	NA	NA	NA
GRM7	CTTCCCTTTTTTCTCTTCTCTT	NA	NA	NA	NA	NA	NA	NA	NA	NA	NA	NA	NA	NA	NA	NA	NA	NA
GRM7	CTTCCCTTTTTTCTCTTCTTTT	NA	NA	NA	NA	NA	NA	NA	NA	NA	NA	NA	NA	NA	NA	NA	NA	NA
GRM7	CTTCCCTTTTTTCTCTTTCCTC	NA	NA	NA	NA	NA	NA	NA	NA	NA	NA	NA	NA	NA	NA	NA	NA	NA
GRM7	CTTCCCTTTTTTCTCTTTCTTT	NA	NA	NA	NA	NA	NA	NA	NA	NA	NA	NA	NA	NA	NA	NA	NA	NA
GRM7	CTTCCCTTTTTTCTCTTTTTTT	NA	NA	NA	NA	NA	NA	NA	NA	NA	NA	NA	NA	NA	NA	NA	NA	NA
GRM7	CTTCCCTTTTTTCTTTTCCCCT	NA	NA	NA	NA	NA	NA	NA	NA	NA	NA	NA	NA	NA	NA	NA	NA	NA
GRM7	CTTCCCTTTTTTCTTTTCCTCT	NA	NA	NA	NA	NA	NA	NA	NA	NA	NA	NA	NA	NA	NA	NA	NA	NA
GRM7	CTTCCCTTTTTTCTTTTCCTTT	NA	NA	NA	NA	NA	NA	NA	NA	NA	NA	NA	NA	NA	NA	NA	NA	NA
GRM7	CTTCCCTTTTTTCTTTTCTCTC	NA	NA	NA	NA	NA	NA	NA	NA	NA	NA	NA	NA	NA	NA	NA	NA	NA
GRM7	CTTCCCTTTTTTCTTTTCTTTT	NA	NA	NA	NA	NA	NA	NA	NA	NA	NA	NA	NA	1	NA	NA	NA	NA
GRM7	CTTCCCTTTTTTCTTTTTCTTT	NA	NA	NA	NA	NA	NA	NA	NA	NA	NA	NA	NA	NA	NA	NA	NA	NA
GRM7	CTTCCCTTTTTTCTTTTTTTTT	NA	NA	NA	NA	NA	NA	NA	NA	NA	NA	NA	NA	NA	NA	NA	NA	NA
GRM7	CTTCCCTTTTTTTCCCTCCCCC	NA	NA	NA	NA	NA	NA	NA	NA	NA	NA	NA	NA	NA	NA	NA	NA	NA
GRM7	CTTCCCTTTTTTTCCCTCCCCT	NA	NA	NA	NA	NA	NA	NA	NA	NA	NA	NA	NA	NA	NA	NA	NA	NA
GRM7	CTTCCCTTTTTTTCCCTCCCTC	NA	NA	NA	NA	NA	NA	NA	NA	NA	NA	NA	NA	NA	NA	NA	NA	NA
GRM7	CTTCCCTTTTTTTCCCTCCTTT	NA	NA	NA	NA	NA	NA	NA	NA	NA	NA	NA	NA	NA	NA	NA	NA	NA
GRM7	CTTCCCTTTTTTTCCTCCCCCC	NA	NA	NA	NA	NA	NA	NA	NA	NA	NA	NA	NA	NA	NA	NA	NA	NA
GRM7	CTTCCCTTTTTTTCCTTCCCCC	NA	NA	NA	NA	NA	NA	NA	NA	NA	NA	NA	NA	NA	NA	NA	NA	NA
GRM7	CTTCCCTTTTTTTCCTTCCTTT	NA	NA	NA	NA	NA	NA	NA	NA	NA	NA	NA	NA	NA	NA	NA	NA	NA
GRM7	CTTCCCTTTTTTTCCTTCTCTC	NA	NA	NA	NA	NA	NA	NA	NA	NA	NA	NA	NA	NA	NA	NA	NA	NA
GRM7	CTTCCCTTTTTTTCTCTCCCCC	NA	NA	NA	NA	NA	NA	NA	NA	NA	NA	NA	NA	NA	NA	NA	NA	NA
GRM7	CTTCCCTTTTTTTCTTTCCTCT	NA	NA	NA	NA	NA	NA	NA	NA	NA	NA	NA	NA	NA	NA	NA	NA	NA
GRM7	CTTCCCTTTTTTTCTTTCCTTT	NA	NA	NA	NA	NA	NA	NA	NA	NA	NA	NA	NA	NA	NA	NA	NA	NA
GRM7	CTTCCCTTTTTTTCTTTTCTTT	NA	NA	NA	NA	NA	NA	NA	NA	NA	NA	NA	NA	NA	NA	NA	NA	NA
GRM7	CTTCCCTTTTTTTTCCTCCCCC	NA	NA	NA	NA	NA	NA	NA	NA	NA	NA	NA	NA	NA	NA	NA	NA	NA
GRM7	CTTCCCTTTTTTTTCTTCCCCC	NA	NA	NA	NA	NA	NA	NA	NA	NA	NA	NA	NA	NA	NA	NA	NA	NA
GRM7	CTTCCCTTTTTTTTCTTCCTTC	NA	NA	NA	NA	NA	NA	NA	NA	NA	NA	NA	NA	NA	NA	NA	NA	NA
GRM7	CTTCCCTTTTTTTTCTTCCTTT	NA	NA	NA	NA	NA	NA	NA	NA	NA	NA	NA	NA	NA	NA	NA	NA	NA
GRM7	CTTCCCTTTTTTTTCTTCTCTC	NA	NA	NA	NA	NA	NA	NA	NA	NA	NA	NA	NA	NA	NA	NA	NA	NA
GRM7	CTTCCCTTTTTTTTCTTTCTTT	NA	NA	NA	NA	NA	NA	NA	NA	NA	NA	NA	NA	NA	NA	NA	NA	NA
GRM7	CTTCCCTTTTTTTTCTTTTTTT	NA	NA	NA	NA	NA	NA	NA	NA	NA	NA	NA	NA	NA	NA	NA	NA	NA
GRM7	CTTCCCTTTTTTTTTTTCCCTC	NA	NA	NA	NA	NA	NA	NA	NA	NA	NA	NA	NA	NA	NA	1	NA	NA
GRM7	CTTCCCTTTTTTTTTTTCCCTT	NA	NA	NA	NA	NA	NA	NA	NA	NA	NA	NA	NA	NA	NA	1	NA	NA
GRM7	CTTCCCTTTTTTTTTTTCCTCC	NA	NA	NA	NA	NA	NA	NA	NA	NA	NA	NA	NA	NA	NA	NA	NA	NA
GRM7	CTTCCCTTTTTTTTTTTCCTCT	NA	NA	NA	NA	NA	NA	NA	NA	NA	NA	NA	NA	NA	NA	NA	NA	NA
GRM7	CTTCCCTTTTTTTTTTTCCTTT	NA	NA	NA	NA	NA	NA	NA	NA	NA	NA	NA	NA	NA	NA	NA	NA	NA
GRM7	CTTCCCTTTTTTTTTTTCTCTC	NA	NA	NA	NA	NA	NA	NA	NA	NA	NA	NA	NA	NA	NA	NA	NA	NA
GRM7	CTTCCCTTTTTTTTTTTCTCTT	NA	NA	NA	NA	NA	NA	NA	NA	NA	NA	NA	1	2	NA	NA	NA	NA
GRM7	CTTCCCTTTTTTTTTTTCTTCT	NA	NA	NA	NA	NA	NA	NA	NA	NA	NA	NA	NA	NA	NA	NA	NA	NA
GRM7	CTTCCCTTTTTTTTTTTCTTTT	NA	NA	NA	NA	NA	NA	NA	NA	NA	NA	NA	NA	1	NA	NA	NA	NA
GRM7	CTTCCCTTTTTTTTTTTTCTTC	NA	NA	NA	NA	NA	NA	NA	NA	NA	NA	NA	NA	NA	NA	NA	NA	NA
GRM7	CTTCCCTTTTTTTTTTTTCTTT	NA	NA	NA	NA	NA	NA	NA	NA	NA	NA	NA	NA	NA	NA	NA	NA	3
GRM7	CTTCCCTTTTTTTTTTTTTCTT	NA	NA	NA	NA	NA	NA	NA	NA	NA	NA	NA	NA	NA	NA	3	NA	NA
GRM7	CTTCCCTTTTTTTTTTTTTTTT	NA	NA	NA	NA	NA	NA	NA	NA	NA	NA	NA	NA	NA	NA	NA	NA	NA
GRM7	CTTCCTCTTTCTTTTTTTCTTT	NA	NA	NA	NA	NA	NA	NA	NA	NA	NA	2	NA	NA	NA	NA	NA	NA
GRM7	CTTCCTCTTTTTTTTTTCCTCT	NA	NA	NA	NA	NA	NA	NA	NA	NA	NA	NA	NA	NA	NA	NA	NA	NA
GRM7	CTTCCTTTTTTTCCCCTCCCCC	NA	NA	NA	NA	NA	NA	NA	NA	NA	NA	NA	NA	NA	NA	NA	NA	NA
GRM7	CTTCCTTTTTTTCCCTTCTCTC	NA	NA	NA	NA	NA	NA	NA	NA	NA	NA	NA	NA	NA	NA	NA	NA	NA
GRM7	CTTCCTTTTTTTCCTTTCTTTT	NA	NA	NA	NA	NA	NA	NA	NA	NA	NA	NA	NA	1	NA	NA	NA	NA
GRM7	CTTCCTTTTTTTCCTTTTCTTT	NA	NA	NA	NA	NA	NA	NA	NA	NA	NA	NA	NA	NA	NA	NA	NA	NA
GRM7	CTTCCTTTTTTTCTCTTCCTCC	NA	NA	NA	NA	NA	NA	NA	NA	NA	NA	NA	NA	NA	NA	NA	NA	NA
GRM7	CTTCCTTTTTTTCTCTTCCTTC	NA	NA	NA	NA	NA	NA	NA	NA	NA	NA	NA	NA	NA	NA	NA	NA	NA
GRM7	CTTCCTTTTTTTCTCTTCCTTT	NA	NA	NA	NA	NA	NA	NA	NA	NA	NA	NA	NA	NA	NA	NA	NA	NA
GRM7	CTTCCTTTTTTTCTCTTCTCCC	NA	NA	NA	NA	NA	NA	NA	NA	NA	NA	NA	NA	1	NA	NA	NA	NA
GRM7	CTTCCTTTTTTTCTCTTCTCTC	NA	NA	NA	NA	NA	NA	NA	NA	NA	NA	NA	NA	NA	NA	NA	NA	NA
GRM7	CTTCCTTTTTTTCTCTTCTTTT	NA	NA	NA	NA	NA	NA	NA	NA	NA	NA	NA	NA	NA	NA	NA	NA	NA
GRM7	CTTCCTTTTTTTCTCTTTCTTT	NA	NA	NA	NA	NA	NA	NA	NA	NA	NA	NA	NA	NA	NA	NA	NA	NA
GRM7	CTTCCTTTTTTTCTTTTCCTTT	NA	NA	NA	NA	NA	NA	NA	NA	NA	NA	NA	NA	NA	NA	NA	NA	NA
GRM7	CTTCCTTTTTTTCTTTTTTTTT	NA	NA	NA	NA	NA	NA	NA	NA	NA	NA	NA	NA	1	NA	NA	NA	NA
GRM7	CTTCCTTTTTTTTCCCTCCCCC	NA	NA	NA	NA	NA	NA	NA	NA	NA	NA	NA	NA	NA	NA	NA	NA	NA
GRM7	CTTCCTTTTTTTTCCTTCTCTC	NA	NA	NA	NA	NA	NA	NA	NA	NA	NA	NA	NA	NA	NA	NA	NA	NA
GRM7	CTTCCTTTTTTTTTCTTCCCTT	NA	NA	NA	NA	NA	NA	NA	NA	NA	NA	NA	NA	NA	NA	NA	NA	NA
GRM7	CTTCCTTTTTTTTTCTTCCTTT	NA	NA	NA	NA	NA	NA	NA	NA	NA	NA	NA	NA	NA	NA	NA	NA	NA
GRM7	CTTCCTTTTTTTTTCTTCTTCT	NA	NA	NA	NA	NA	NA	NA	NA	NA	NA	NA	NA	1	NA	NA	NA	NA
GRM7	CTTCCTTTTTTTTTCTTCTTTT	NA	NA	NA	NA	NA	NA	NA	1	NA	NA	NA	NA	NA	NA	NA	NA	NA
GRM7	CTTCCTTTTTTTTTTTTCCTCT	NA	NA	NA	NA	NA	NA	NA	NA	NA	NA	NA	NA	NA	NA	NA	NA	NA
GRM7	CTTCCTTTTTTTTTTTTCCTTT	NA	NA	NA	NA	NA	NA	NA	NA	NA	NA	NA	NA	2	NA	NA	NA	NA
GRM7	CTTCCTTTTTTTTTTTTTTTTT	NA	NA	NA	NA	NA	NA	NA	NA	NA	NA	NA	NA	1	NA	NA	2	1
GRM7	CTTCTCTTTTTTCCCTTCTCTC	NA	NA	NA	NA	NA	NA	NA	NA	NA	NA	NA	NA	NA	NA	NA	NA	NA
GRM7	CTTCTCTTTTTTCTCTTCCCCT	NA	NA	NA	NA	NA	NA	NA	NA	NA	NA	NA	NA	NA	NA	NA	NA	NA
GRM7	CTTCTCTTTTTTCTCTTCCTTT	NA	NA	NA	NA	NA	NA	NA	NA	NA	NA	NA	NA	NA	NA	NA	NA	NA
GRM7	CTTCTCTTTTTTTTCTTCCCTT	NA	NA	NA	NA	NA	NA	NA	NA	NA	NA	NA	NA	NA	NA	NA	NA	NA
GRM7	CTTCTCTTTTTTTTCTTCCTTT	NA	NA	NA	NA	NA	NA	NA	NA	NA	NA	NA	NA	NA	NA	NA	NA	NA
GRM7	CTTCTCTTTTTTTTCTTCTCTT	NA	NA	NA	NA	1	NA	NA	NA	NA	NA	NA	NA	NA	NA	NA	NA	NA
GRM7	CTTCTCTTTTTTTTTTTCCTCT	NA	NA	NA	NA	NA	NA	NA	NA	NA	NA	NA	NA	NA	NA	NA	NA	NA
GRM7	CTTCTCTTTTTTTTTTTTTTTT	NA	NA	NA	NA	NA	NA	NA	NA	NA	NA	NA	NA	NA	NA	NA	NA	NA
GRM7	CTTCTTCTTCTTTTTTTTTTTT	NA	NA	NA	NA	NA	NA	NA	NA	NA	NA	NA	NA	1	NA	NA	NA	NA
GRM7	CTTCTTCTTTTCTTTTTCCCCC	NA	NA	NA	NA	NA	NA	NA	NA	NA	NA	NA	NA	NA	NA	NA	1	NA
GRM7	CTTCTTCTTTTCTTTTTTCTCC	NA	NA	NA	NA	NA	NA	NA	NA	NA	NA	NA	NA	3	NA	NA	NA	NA
GRM7	CTTCTTTCCTTTTTTTTCTCTT	NA	NA	NA	NA	NA	NA	NA	NA	NA	NA	NA	NA	NA	NA	1	NA	NA
GRM7	CTTCTTTCTTTTCTCTTCCTTT	NA	NA	NA	NA	NA	NA	NA	NA	NA	NA	NA	NA	NA	NA	1	NA	NA
GRM7	CTTCTTTTTCTTTTCTTCCTTT	NA	NA	NA	NA	NA	1	NA	NA	NA	NA	NA	NA	NA	NA	NA	NA	NA
GRM7	CTTCTTTTTCTTTTCTTCTCTT	NA	NA	NA	NA	2	NA	NA	NA	NA	NA	NA	NA	NA	NA	NA	NA	NA
GRM7	CTTCTTTTTCTTTTTTTCTCTT	NA	NA	NA	NA	NA	NA	NA	NA	NA	1	NA	NA	NA	NA	NA	NA	NA
GRM7	CTTCTTTTTCTTTTTTTCTTCT	NA	NA	NA	NA	1	NA	NA	NA	NA	NA	NA	NA	NA	NA	NA	NA	NA
GRM7	CTTCTTTTTCTTTTTTTTTTTT	NA	NA	NA	NA	1	NA	NA	NA	NA	NA	NA	NA	NA	NA	NA	NA	NA
GRM7	CTTCTTTTTTCCTTTTTCTTTT	NA	NA	NA	NA	NA	NA	NA	NA	NA	NA	NA	NA	1	NA	NA	NA	NA
GRM7	CTTCTTTTTTCTTTTTTTTTCC	NA	NA	NA	NA	1	NA	NA	NA	NA	NA	NA	NA	NA	NA	NA	NA	NA
GRM7	CTTCTTTTTTTCCTTTTTTTTT	NA	NA	NA	NA	2	NA	NA	NA	NA	NA	NA	NA	NA	NA	NA	NA	NA
GRM7	CTTCTTTTTTTCTTCTTTTTTT	NA	NA	NA	NA	NA	NA	NA	NA	NA	NA	NA	NA	1	NA	NA	NA	NA
GRM7	CTTCTTTTTTTCTTTTTCTTTC	NA	NA	NA	NA	1	NA	NA	NA	NA	NA	NA	NA	NA	NA	NA	NA	NA
GRM7	CTTCTTTTTTTTCTCTTCCCTC	NA	NA	NA	NA	NA	NA	NA	NA	NA	NA	NA	NA	NA	NA	1	NA	NA
GRM7	CTTCTTTTTTTTCTCTTCCTTC	NA	NA	NA	NA	NA	NA	NA	NA	NA	NA	NA	NA	NA	NA	1	NA	NA
GRM7	CTTCTTTTTTTTCTCTTCCTTT	NA	NA	NA	NA	NA	NA	NA	NA	NA	NA	NA	NA	NA	NA	NA	NA	NA
GRM7	CTTCTTTTTTTTCTCTTTCTTT	NA	NA	NA	NA	NA	NA	NA	NA	NA	NA	NA	NA	NA	NA	NA	NA	NA
GRM7	CTTCTTTTTTTTCTTTCCTTCT	NA	NA	NA	NA	NA	NA	NA	NA	NA	NA	NA	NA	1	NA	NA	NA	NA
GRM7	CTTCTTTTTTTTCTTTTCTTTT	NA	NA	NA	1	NA	NA	NA	NA	NA	NA	NA	NA	1	NA	NA	NA	NA
GRM7	CTTCTTTTTTTTCTTTTTTTTT	NA	NA	NA	NA	NA	NA	NA	NA	NA	NA	NA	NA	1	NA	NA	NA	NA
GRM7	CTTCTTTTTTTTTCCTTCTCTC	NA	NA	NA	NA	NA	NA	NA	NA	NA	NA	NA	NA	NA	NA	NA	NA	NA
GRM7	CTTCTTTTTTTTTCCTTCTCTT	NA	NA	NA	NA	1	NA	NA	NA	NA	NA	NA	NA	NA	NA	NA	NA	NA
GRM7	CTTCTTTTTTTTTTCCTCCCCT	NA	NA	NA	NA	NA	NA	NA	NA	NA	NA	NA	NA	1	NA	NA	NA	NA
GRM7	CTTCTTTTTTTTTTCTCCCCCC	NA	NA	NA	NA	NA	1	NA	NA	NA	NA	NA	NA	NA	NA	NA	NA	NA
GRM7	CTTCTTTTTTTTTTCTCTTCTT	NA	NA	NA	NA	3	NA	NA	NA	NA	NA	NA	NA	NA	NA	NA	NA	NA
GRM7	CTTCTTTTTTTTTTCTTCCCTT	NA	NA	NA	NA	NA	NA	NA	NA	NA	NA	NA	NA	NA	NA	1	NA	NA
GRM7	CTTCTTTTTTTTTTCTTCTCTC	NA	NA	NA	NA	1	NA	NA	NA	NA	NA	NA	NA	NA	NA	NA	NA	NA
GRM7	CTTCTTTTTTTTTTCTTCTCTT	NA	NA	NA	NA	52	NA	NA	NA	NA	NA	NA	NA	NA	NA	NA	NA	NA
GRM7	CTTCTTTTTTTTTTCTTTTCTT	NA	NA	NA	NA	1	NA	NA	NA	NA	NA	NA	NA	NA	NA	NA	NA	NA
GRM7	CTTCTTTTTTTTTTTCCCCTTT	NA	NA	NA	NA	NA	1	NA	NA	NA	NA	NA	NA	NA	NA	NA	NA	NA
GRM7	CTTCTTTTTTTTTTTCTCTTTC	NA	NA	NA	NA	NA	NA	NA	NA	NA	NA	NA	NA	NA	NA	1	NA	NA
GRM7	CTTCTTTTTTTTTTTTCTTTTT	NA	NA	NA	NA	NA	NA	NA	NA	NA	1	NA	NA	NA	NA	NA	NA	NA
GRM7	CTTCTTTTTTTTTTTTTCCTTT	NA	NA	NA	NA	NA	NA	NA	NA	NA	NA	NA	NA	NA	NA	1	NA	NA
GRM7	CTTCTTTTTTTTTTTTTCTCCT	NA	NA	NA	NA	2	NA	NA	NA	NA	NA	NA	NA	NA	NA	NA	NA	NA
GRM7	CTTCTTTTTTTTTTTTTCTCTT	NA	NA	NA	NA	NA	NA	NA	NA	NA	2	NA	NA	NA	NA	NA	NA	NA
GRM7	CTTCTTTTTTTTTTTTTTCTTT	NA	NA	NA	NA	NA	NA	NA	NA	NA	2	NA	NA	NA	NA	NA	NA	NA
GRM7	CTTCTTTTTTTTTTTTTTTCTT	NA	NA	NA	NA	1	NA	NA	NA	NA	NA	NA	NA	NA	NA	NA	NA	NA
GRM7	CTTCTTTTTTTTTTTTTTTTCC	NA	NA	NA	NA	4	NA	NA	NA	NA	NA	NA	NA	NA	NA	NA	NA	NA
GRM7	CTTCTTTTTTTTTTTTTTTTTC	NA	NA	NA	NA	NA	NA	NA	NA	NA	NA	NA	NA	NA	NA	1	NA	NA
GRM7	CTTCTTTTTTTTTTTTTTTTTT	NA	NA	NA	NA	2	NA	NA	NA	NA	2	NA	NA	3	NA	3	NA	NA
GRM7	CTTTCCCTTTTTTTTTTTTTTC	NA	NA	NA	NA	NA	NA	NA	NA	NA	NA	NA	NA	NA	NA	1	NA	NA
GRM7	CTTTCCTCTTTCCCTTTTTCTT	NA	NA	NA	NA	1	NA	NA	NA	NA	NA	NA	NA	NA	NA	NA	NA	NA
GRM7	CTTTCCTTTCTTTCTTTCTTTT	NA	NA	NA	NA	NA	NA	NA	NA	NA	NA	NA	NA	NA	1	NA	NA	NA
GRM7	CTTTCCTTTTCTTTTTTTCTTT	NA	NA	NA	NA	NA	NA	NA	1	NA	NA	NA	NA	NA	NA	NA	NA	NA
GRM7	CTTTCCTTTTTCCCTTTTTCTT	NA	NA	NA	NA	4	NA	NA	NA	NA	NA	NA	NA	NA	NA	NA	NA	NA
GRM7	CTTTCCTTTTTTCCCTTCCTTT	NA	NA	NA	NA	NA	NA	NA	NA	NA	NA	NA	NA	NA	NA	NA	NA	NA
GRM7	CTTTCCTTTTTTCCCTTCTTTT	NA	NA	NA	NA	NA	NA	NA	NA	NA	NA	NA	NA	1	NA	NA	NA	NA
GRM7	CTTTCCTTTTTTCTCTTCCTTT	NA	NA	NA	NA	NA	NA	NA	NA	NA	NA	NA	NA	NA	NA	NA	NA	NA
GRM7	CTTTCCTTTTTTTCCCTCCCCC	NA	NA	NA	NA	NA	NA	NA	NA	NA	NA	NA	NA	NA	NA	NA	NA	NA
GRM7	CTTTCCTTTTTTTCCTTCTTTT	NA	NA	NA	NA	NA	NA	NA	NA	NA	NA	NA	NA	1	NA	NA	NA	NA
GRM7	CTTTCCTTTTTTTTCCTCCCCC	NA	NA	NA	NA	NA	NA	NA	NA	NA	NA	NA	NA	NA	NA	NA	NA	NA
GRM7	CTTTCCTTTTTTTTCTTCCCTT	NA	NA	NA	NA	NA	NA	NA	NA	NA	NA	NA	NA	NA	NA	1	NA	NA
GRM7	CTTTCCTTTTTTTTCTTCTCTT	NA	NA	NA	NA	NA	NA	NA	NA	NA	NA	NA	NA	1	NA	NA	NA	NA
GRM7	CTTTCCTTTTTTTTCTTCTTTT	NA	NA	NA	NA	NA	NA	NA	NA	NA	NA	NA	NA	1	NA	NA	NA	NA
GRM7	CTTTCCTTTTTTTTTTTCCTCT	NA	NA	NA	NA	NA	NA	NA	NA	NA	NA	NA	NA	NA	1	NA	NA	NA
GRM7	CTTTCCTTTTTTTTTTTTTTTC	NA	NA	NA	NA	NA	NA	NA	NA	NA	NA	NA	NA	NA	NA	1	NA	NA
GRM7	CTTTCCTTTTTTTTTTTTTTTT	NA	NA	2	NA	NA	NA	NA	NA	NA	NA	NA	NA	NA	NA	NA	NA	NA
GRM7	CTTTCTCTCTTCTTTTTTTTTT	NA	NA	NA	NA	NA	NA	NA	NA	NA	NA	NA	NA	1	NA	NA	NA	NA
GRM7	CTTTCTCTTTTTCCCTTCTCTC	NA	NA	NA	NA	NA	NA	NA	NA	NA	NA	NA	NA	NA	NA	NA	NA	NA
GRM7	CTTTCTCTTTTTCTTTTTTTTT	NA	NA	NA	NA	NA	NA	NA	NA	NA	NA	NA	NA	NA	NA	1	NA	NA
GRM7	CTTTCTCTTTTTTCCCTCCCCC	NA	NA	NA	NA	NA	NA	NA	NA	NA	NA	NA	NA	NA	NA	NA	NA	NA
GRM7	CTTTCTCTTTTTTCTTCCCTTT	NA	NA	NA	NA	NA	NA	NA	1	NA	NA	NA	NA	NA	NA	NA	NA	NA
GRM7	CTTTCTCTTTTTTTTTTCCTCT	NA	NA	NA	NA	NA	NA	NA	NA	NA	NA	NA	NA	NA	NA	NA	NA	NA
GRM7	CTTTCTCTTTTTTTTTTCCTTT	NA	NA	NA	NA	NA	NA	NA	NA	NA	NA	NA	NA	NA	NA	2	NA	NA
GRM7	CTTTCTCTTTTTTTTTTCTTTC	NA	NA	NA	NA	NA	NA	NA	NA	NA	NA	NA	NA	2	NA	NA	NA	NA
GRM7	CTTTCTCTTTTTTTTTTTCTTT	NA	NA	NA	NA	NA	NA	NA	NA	NA	NA	NA	NA	NA	NA	NA	NA	NA
GRM7	CTTTCTTCCTTTTTTTTCTCTT	NA	NA	NA	NA	NA	NA	NA	NA	NA	NA	NA	NA	NA	NA	1	NA	NA
GRM7	CTTTCTTCTTTCCTTTTCCTTT	NA	NA	NA	NA	NA	2	NA	NA	NA	NA	NA	NA	NA	NA	NA	NA	NA
GRM7	CTTTCTTCTTTCTTCCCCCTTC	NA	NA	NA	NA	NA	NA	NA	NA	NA	NA	NA	NA	NA	NA	1	NA	NA
GRM7	CTTTCTTCTTTTCCTTTCCTTC	NA	NA	NA	NA	NA	NA	NA	NA	NA	NA	NA	NA	NA	NA	1	NA	NA
GRM7	CTTTCTTCTTTTTCCCTCCCCC	NA	NA	NA	NA	NA	NA	NA	NA	NA	NA	NA	NA	NA	NA	NA	NA	NA
GRM7	CTTTCTTCTTTTTCCTTCCTTT	NA	NA	NA	NA	NA	NA	NA	NA	NA	NA	NA	NA	NA	NA	NA	NA	NA
GRM7	CTTTCTTCTTTTTCCTTCTCTC	NA	NA	NA	NA	NA	NA	NA	NA	NA	NA	NA	NA	NA	NA	NA	NA	NA
GRM7	CTTTCTTCTTTTTTCTTCCCTT	NA	NA	NA	NA	NA	NA	NA	NA	NA	NA	NA	NA	NA	NA	1	NA	NA
GRM7	CTTTCTTCTTTTTTCTTCTTTT	NA	NA	NA	NA	NA	NA	NA	1	NA	NA	NA	NA	NA	NA	NA	NA	NA
GRM7	CTTTCTTCTTTTTTTTTTTTTT	NA	NA	1	NA	NA	NA	NA	NA	NA	NA	NA	NA	NA	NA	NA	NA	NA
GRM7	CTTTCTTTCTTCTTCCCCCTTC	NA	NA	NA	NA	NA	NA	NA	NA	NA	NA	NA	NA	NA	NA	1	NA	NA
GRM7	CTTTCTTTCTTTTTTTTCCCCT	NA	NA	NA	NA	NA	NA	NA	NA	NA	NA	NA	NA	1	NA	NA	NA	NA
GRM7	CTTTCTTTTCTTCTCTTCCTTC	NA	NA	NA	NA	NA	NA	NA	1	NA	NA	NA	NA	NA	NA	NA	NA	NA
GRM7	CTTTCTTTTCTTCTTTTCTTTT	NA	NA	NA	NA	NA	NA	NA	NA	NA	NA	NA	NA	1	NA	NA	NA	NA
GRM7	CTTTCTTTTCTTTTCTTCTTTT	NA	NA	NA	NA	NA	NA	NA	2	NA	NA	NA	NA	NA	NA	NA	NA	NA
GRM7	CTTTCTTTTCTTTTTTTCTTTT	NA	NA	NA	NA	NA	1	NA	NA	NA	NA	NA	NA	NA	NA	NA	NA	NA
GRM7	CTTTCTTTTCTTTTTTTTCTTT	NA	NA	NA	NA	1	NA	NA	NA	NA	NA	NA	NA	NA	NA	NA	NA	NA
GRM7	CTTTCTTTTCTTTTTTTTTTTT	NA	NA	NA	NA	NA	1	NA	NA	NA	1	1	NA	NA	NA	NA	NA	NA
GRM7	CTTTCTTTTTCTCCCTTCTCTC	NA	NA	NA	NA	NA	NA	NA	NA	NA	NA	NA	NA	NA	NA	NA	NA	NA
GRM7	CTTTCTTTTTCTTCCCTCCCCC	NA	NA	NA	NA	NA	NA	NA	NA	NA	NA	NA	NA	NA	NA	NA	NA	NA
GRM7	CTTTCTTTTTCTTTCTTCTTTT	NA	NA	NA	NA	NA	NA	NA	1	NA	NA	NA	NA	NA	NA	NA	NA	NA
GRM7	CTTTCTTTTTCTTTTTTCTTTT	NA	NA	NA	NA	NA	NA	NA	NA	NA	NA	NA	NA	NA	NA	NA	1	NA
GRM7	CTTTCTTTTTCTTTTTTTCTCT	NA	NA	NA	NA	NA	NA	NA	NA	NA	NA	1	NA	NA	NA	NA	NA	NA
GRM7	CTTTCTTTTTCTTTTTTTCTTT	NA	NA	NA	NA	NA	NA	NA	10	NA	NA	NA	NA	NA	NA	NA	NA	NA
GRM7	CTTTCTTTTTCTTTTTTTTTTT	NA	NA	NA	NA	NA	NA	NA	NA	NA	NA	3	NA	NA	NA	NA	NA	NA
GRM7	CTTTCTTTTTTCCCCTTCTCTC	NA	NA	NA	NA	NA	NA	NA	NA	NA	NA	NA	NA	NA	NA	NA	NA	NA
GRM7	CTTTCTTTTTTCCCTTTCTTTT	NA	NA	NA	NA	NA	2	NA	NA	NA	NA	NA	NA	NA	NA	NA	NA	NA
GRM7	CTTTCTTTTTTCCCTTTTTCTT	NA	NA	NA	NA	1	NA	NA	NA	NA	NA	NA	NA	NA	NA	NA	NA	NA
GRM7	CTTTCTTTTTTCCTCTTCCCTT	NA	NA	NA	NA	NA	NA	NA	NA	NA	NA	NA	NA	NA	NA	1	NA	NA
GRM7	CTTTCTTTTTTCCTTTTCCTTC	NA	NA	NA	NA	NA	NA	NA	NA	NA	NA	NA	NA	NA	NA	1	NA	NA
GRM7	CTTTCTTTTTTCCTTTTTTTTT	NA	NA	NA	NA	NA	NA	NA	NA	NA	NA	1	NA	NA	NA	NA	NA	NA
GRM7	CTTTCTTTTTTCTTCCCCCTTC	NA	NA	NA	NA	NA	NA	NA	NA	NA	NA	NA	NA	NA	NA	71	NA	NA
GRM7	CTTTCTTTTTTCTTCCCCCTTT	NA	NA	NA	NA	NA	NA	NA	NA	NA	NA	NA	NA	NA	NA	1	NA	NA
GRM7	CTTTCTTTTTTCTTCCCCTTTC	NA	NA	NA	NA	NA	NA	NA	NA	NA	NA	NA	NA	NA	NA	2	NA	NA
GRM7	CTTTCTTTTTTCTTCCCTCTTC	NA	NA	NA	NA	NA	NA	NA	NA	NA	NA	NA	NA	NA	NA	1	NA	NA
GRM7	CTTTCTTTTTTCTTCCTCCTTC	NA	NA	NA	NA	NA	NA	NA	NA	NA	NA	NA	NA	NA	NA	1	NA	NA
GRM7	CTTTCTTTTTTCTTCTCCCTTC	NA	NA	NA	NA	NA	NA	NA	NA	NA	NA	NA	NA	NA	NA	1	NA	NA
GRM7	CTTTCTTTTTTCTTCTTCCTCT	NA	NA	NA	NA	NA	NA	NA	NA	NA	NA	NA	NA	NA	NA	1	NA	NA
GRM7	CTTTCTTTTTTCTTCTTCCTTC	NA	NA	NA	NA	NA	NA	NA	NA	NA	NA	NA	NA	NA	NA	1	NA	NA
GRM7	CTTTCTTTTTTCTTCTTCCTTT	NA	NA	NA	NA	NA	NA	NA	NA	NA	NA	NA	NA	NA	NA	1	NA	NA
GRM7	CTTTCTTTTTTCTTCTTCTTTT	NA	NA	NA	NA	NA	NA	NA	3	NA	NA	NA	NA	NA	NA	NA	NA	NA
GRM7	CTTTCTTTTTTCTTCTTTTTTT	NA	NA	NA	NA	NA	NA	NA	NA	NA	NA	NA	NA	NA	NA	1	NA	NA
GRM7	CTTTCTTTTTTCTTTTTCCCCT	NA	NA	NA	NA	NA	NA	NA	NA	NA	NA	NA	NA	NA	NA	1	NA	NA
GRM7	CTTTCTTTTTTCTTTTTCCCTC	NA	NA	NA	NA	NA	NA	NA	NA	NA	NA	NA	NA	NA	NA	1	NA	NA
GRM7	CTTTCTTTTTTCTTTTTCCTTC	NA	NA	NA	NA	NA	NA	NA	NA	NA	NA	NA	NA	NA	NA	1	NA	NA
GRM7	CTTTCTTTTTTCTTTTTCTTTC	NA	NA	NA	NA	NA	NA	NA	NA	NA	NA	NA	NA	NA	NA	1	NA	NA
GRM7	CTTTCTTTTTTCTTTTTCTTTT	NA	NA	NA	NA	NA	NA	NA	NA	NA	NA	NA	NA	NA	NA	2	NA	NA
GRM7	CTTTCTTTTTTCTTTTTTTTCT	NA	NA	NA	NA	NA	NA	NA	NA	NA	NA	NA	NA	6	NA	1	NA	NA
GRM7	CTTTCTTTTTTCTTTTTTTTTC	NA	NA	NA	NA	NA	NA	NA	NA	NA	NA	NA	NA	NA	NA	2	NA	NA
GRM7	CTTTCTTTTTTCTTTTTTTTTT	NA	NA	NA	NA	NA	NA	NA	NA	NA	NA	NA	NA	NA	NA	7	NA	NA
GRM7	CTTTCTTTTTTTCCCCTCCCCC	NA	NA	NA	NA	NA	NA	NA	NA	NA	NA	NA	NA	NA	NA	NA	NA	NA
GRM7	CTTTCTTTTTTTCCCTCCCCCC	NA	NA	NA	NA	NA	NA	NA	NA	NA	NA	NA	NA	NA	NA	NA	NA	NA
GRM7	CTTTCTTTTTTTCCCTCCTCTC	NA	NA	NA	NA	NA	NA	NA	NA	NA	NA	NA	NA	NA	NA	NA	NA	NA
GRM7	CTTTCTTTTTTTCCCTTCCCCC	NA	NA	NA	NA	NA	NA	NA	NA	NA	NA	NA	NA	NA	NA	NA	NA	NA
GRM7	CTTTCTTTTTTTCCCTTCCTTT	NA	NA	NA	NA	NA	NA	NA	NA	NA	NA	NA	NA	NA	NA	1	NA	NA
GRM7	CTTTCTTTTTTTCCCTTCTCTC	NA	NA	NA	NA	NA	NA	NA	NA	NA	NA	NA	NA	NA	NA	NA	NA	NA
GRM7	CTTTCTTTTTTTCCTTCCCCCC	NA	NA	NA	NA	NA	NA	NA	NA	NA	NA	NA	NA	1	NA	NA	NA	NA
GRM7	CTTTCTTTTTTTCCTTTTCTTC	NA	NA	NA	NA	NA	NA	NA	NA	NA	NA	NA	NA	NA	NA	NA	NA	NA
GRM7	CTTTCTTTTTTTCCTTTTCTTT	NA	NA	NA	NA	NA	NA	NA	NA	NA	NA	NA	NA	NA	NA	NA	NA	NA
GRM7	CTTTCTTTTTTTCTCCCCCTTT	NA	NA	NA	NA	NA	1	NA	NA	NA	NA	NA	NA	NA	NA	NA	NA	NA
GRM7	CTTTCTTTTTTTCTCTTCCCTT	NA	NA	NA	NA	NA	NA	NA	NA	NA	NA	NA	NA	2	NA	NA	NA	NA
GRM7	CTTTCTTTTTTTCTCTTCCTTT	NA	NA	NA	NA	NA	NA	NA	1	NA	NA	NA	NA	NA	NA	NA	NA	NA
GRM7	CTTTCTTTTTTTCTCTTCTCTC	NA	NA	NA	NA	NA	NA	NA	NA	NA	NA	NA	NA	NA	NA	NA	NA	NA
GRM7	CTTTCTTTTTTTCTCTTCTTCC	NA	NA	NA	NA	NA	NA	NA	NA	NA	NA	NA	NA	NA	NA	NA	NA	NA
GRM7	CTTTCTTTTTTTCTCTTCTTTC	NA	NA	NA	NA	NA	NA	NA	47	NA	NA	NA	NA	NA	NA	NA	NA	NA
GRM7	CTTTCTTTTTTTCTCTTCTTTT	NA	NA	NA	NA	NA	NA	NA	2	NA	NA	NA	NA	NA	NA	NA	NA	NA
GRM7	CTTTCTTTTTTTCTCTTTCTTT	NA	NA	NA	NA	NA	NA	NA	NA	NA	NA	1	NA	NA	NA	NA	NA	NA
GRM7	CTTTCTTTTTTTCTTCCCTCTT	NA	NA	NA	NA	NA	NA	NA	2	NA	NA	NA	NA	NA	NA	NA	NA	NA
GRM7	CTTTCTTTTTTTCTTTCCCTTT	NA	NA	NA	NA	NA	NA	NA	2	NA	NA	NA	NA	NA	NA	NA	NA	NA
GRM7	CTTTCTTTTTTTCTTTCCTCTT	NA	NA	NA	NA	NA	1	NA	NA	NA	NA	NA	NA	NA	NA	NA	NA	NA
GRM7	CTTTCTTTTTTTCTTTTCCCTT	NA	NA	NA	NA	NA	NA	NA	NA	NA	NA	NA	NA	1	NA	NA	NA	NA
GRM7	CTTTCTTTTTTTCTTTTCCTTC	NA	NA	NA	NA	NA	NA	NA	NA	NA	NA	NA	NA	NA	NA	2	NA	NA
GRM7	CTTTCTTTTTTTCTTTTCTCTT	NA	NA	NA	NA	NA	NA	NA	NA	NA	NA	NA	NA	NA	NA	5	NA	NA
GRM7	CTTTCTTTTTTTCTTTTCTTCT	NA	NA	NA	NA	NA	3	NA	NA	NA	NA	NA	NA	NA	NA	NA	NA	NA
GRM7	CTTTCTTTTTTTCTTTTCTTTC	NA	NA	NA	NA	NA	NA	NA	NA	NA	NA	NA	NA	2	NA	NA	NA	NA
GRM7	CTTTCTTTTTTTCTTTTCTTTT	NA	NA	NA	1	NA	NA	NA	NA	NA	NA	2	NA	7	NA	7	NA	NA
GRM7	CTTTCTTTTTTTCTTTTTCTCT	NA	NA	NA	NA	NA	NA	NA	1	NA	NA	NA	NA	NA	NA	NA	NA	NA
GRM7	CTTTCTTTTTTTCTTTTTCTTT	NA	NA	NA	NA	NA	NA	NA	2	NA	NA	NA	NA	NA	NA	NA	NA	NA
GRM7	CTTTCTTTTTTTCTTTTTTCTC	NA	NA	NA	NA	NA	10	NA	NA	NA	NA	NA	NA	NA	NA	NA	NA	NA
GRM7	CTTTCTTTTTTTCTTTTTTTTC	NA	NA	NA	NA	NA	NA	NA	NA	NA	NA	1	NA	NA	NA	NA	NA	NA
GRM7	CTTTCTTTTTTTCTTTTTTTTT	NA	NA	NA	4	NA	1	NA	NA	NA	NA	20	NA	2	1	1	NA	NA
GRM7	CTTTCTTTTTTTTCCCTCCCCC	NA	NA	NA	NA	NA	NA	NA	NA	NA	NA	NA	NA	NA	NA	NA	NA	NA
GRM7	CTTTCTTTTTTTTCCCTCCCCT	NA	NA	NA	NA	NA	NA	NA	NA	NA	NA	NA	NA	NA	NA	NA	NA	NA
GRM7	CTTTCTTTTTTTTCCCTCCCTC	NA	NA	NA	NA	NA	NA	NA	NA	NA	NA	NA	NA	NA	NA	NA	NA	NA
GRM7	CTTTCTTTTTTTTCCCTCCCTT	NA	NA	NA	NA	NA	NA	NA	NA	NA	NA	NA	NA	NA	NA	NA	NA	NA
GRM7	CTTTCTTTTTTTTCCCTCCTTT	NA	NA	NA	NA	NA	NA	NA	NA	NA	NA	NA	NA	NA	NA	NA	NA	NA
GRM7	CTTTCTTTTTTTTCCTCTTTTT	1	NA	NA	NA	NA	NA	NA	NA	NA	NA	NA	NA	NA	NA	NA	NA	NA
GRM7	CTTTCTTTTTTTTCCTTCCCCC	NA	NA	NA	NA	NA	NA	NA	NA	NA	NA	NA	NA	NA	NA	NA	NA	NA
GRM7	CTTTCTTTTTTTTCCTTCCTTT	NA	NA	NA	NA	NA	NA	NA	NA	NA	NA	NA	NA	NA	NA	NA	NA	NA
GRM7	CTTTCTTTTTTTTCCTTCTCTC	NA	NA	NA	NA	NA	NA	NA	NA	NA	NA	NA	NA	NA	NA	NA	NA	NA
GRM7	CTTTCTTTTTTTTCCTTCTTTT	NA	NA	NA	NA	NA	NA	NA	NA	NA	NA	NA	NA	NA	NA	NA	1	NA
GRM7	CTTTCTTTTTTTTCTCCCCTTT	NA	NA	NA	NA	NA	NA	NA	NA	NA	NA	NA	NA	NA	NA	NA	NA	1
GRM7	CTTTCTTTTTTTTCTCTCCCCC	NA	NA	NA	NA	NA	NA	NA	NA	NA	NA	NA	NA	NA	NA	NA	NA	NA
GRM7	CTTTCTTTTTTTTCTTCCCTTT	NA	NA	NA	NA	NA	NA	NA	7	NA	NA	NA	NA	NA	NA	NA	NA	NA
GRM7	CTTTCTTTTTTTTCTTTCCCCC	NA	NA	NA	NA	NA	NA	NA	NA	NA	NA	NA	NA	1	NA	NA	NA	NA
GRM7	CTTTCTTTTTTTTCTTTCCCCT	NA	NA	NA	NA	NA	NA	NA	NA	NA	NA	NA	NA	NA	NA	1	NA	NA
GRM7	CTTTCTTTTTTTTCTTTCCTCT	NA	NA	NA	NA	NA	NA	NA	NA	NA	NA	NA	NA	NA	NA	NA	NA	NA
GRM7	CTTTCTTTTTTTTCTTTCCTTT	NA	NA	NA	NA	NA	NA	NA	NA	NA	NA	NA	NA	NA	NA	NA	12	NA
GRM7	CTTTCTTTTTTTTCTTTCTTCT	3	NA	NA	NA	NA	NA	NA	NA	NA	NA	NA	NA	NA	NA	NA	NA	NA
GRM7	CTTTCTTTTTTTTCTTTCTTTT	NA	NA	NA	NA	NA	NA	NA	NA	NA	NA	NA	NA	NA	NA	2	NA	NA
GRM7	CTTTCTTTTTTTTCTTTTCTCT	NA	NA	NA	NA	NA	NA	NA	1	NA	NA	NA	NA	NA	NA	NA	NA	NA
GRM7	CTTTCTTTTTTTTCTTTTCTTT	NA	NA	NA	NA	NA	NA	NA	NA	NA	NA	NA	NA	NA	NA	NA	NA	NA
GRM7	CTTTCTTTTTTTTCTTTTTTTT	1	NA	NA	NA	NA	1	NA	NA	NA	NA	NA	NA	NA	NA	NA	NA	NA
GRM7	CTTTCTTTTTTTTTCCCCCTTC	NA	NA	NA	NA	NA	NA	NA	NA	NA	NA	NA	NA	NA	NA	1	NA	NA
GRM7	CTTTCTTTTTTTTTCCTCCCCC	NA	NA	NA	NA	NA	NA	NA	NA	NA	NA	NA	NA	NA	NA	NA	NA	NA
GRM7	CTTTCTTTTTTTTTCTCCCTTC	NA	NA	NA	NA	NA	NA	NA	NA	NA	NA	NA	NA	1	NA	NA	NA	NA
GRM7	CTTTCTTTTTTTTTCTTCCCTT	NA	NA	NA	NA	NA	NA	NA	NA	NA	NA	NA	NA	NA	NA	7	NA	NA
GRM7	CTTTCTTTTTTTTTCTTCCTCT	NA	NA	NA	NA	NA	NA	NA	NA	NA	NA	NA	NA	NA	NA	5	NA	NA
GRM7	CTTTCTTTTTTTTTCTTCCTTT	NA	NA	NA	NA	NA	NA	NA	23	NA	NA	NA	NA	3	NA	4	NA	NA
GRM7	CTTTCTTTTTTTTTCTTCTCTC	NA	NA	NA	NA	NA	NA	NA	NA	NA	NA	NA	NA	NA	NA	NA	NA	NA
GRM7	CTTTCTTTTTTTTTCTTCTCTT	NA	NA	NA	NA	NA	NA	NA	1	NA	NA	NA	NA	NA	NA	NA	NA	NA
GRM7	CTTTCTTTTTTTTTCTTCTTTC	NA	NA	NA	NA	NA	NA	NA	3	NA	NA	NA	NA	NA	NA	NA	NA	NA
GRM7	CTTTCTTTTTTTTTCTTCTTTT	NA	NA	NA	NA	NA	NA	NA	139	NA	NA	NA	NA	1	NA	2	NA	NA
GRM7	CTTTCTTTTTTTTTCTTTCTCT	NA	NA	NA	NA	NA	NA	NA	2	NA	NA	NA	NA	NA	NA	NA	NA	NA
GRM7	CTTTCTTTTTTTTTCTTTCTTT	NA	NA	NA	NA	NA	NA	NA	1	NA	NA	NA	NA	NA	NA	3	NA	NA
GRM7	CTTTCTTTTTTTTTCTTTTTTT	NA	NA	NA	NA	NA	NA	NA	NA	NA	NA	NA	NA	NA	NA	23	NA	NA
GRM7	CTTTCTTTTTTTTTTCCCTCTT	NA	NA	NA	NA	NA	NA	NA	25	NA	NA	NA	NA	NA	NA	NA	NA	NA
GRM7	CTTTCTTTTTTTTTTCCTTTTT	NA	NA	NA	NA	NA	NA	NA	NA	NA	NA	NA	1	NA	NA	NA	NA	NA
GRM7	CTTTCTTTTTTTTTTCTTCTTT	NA	NA	NA	NA	NA	NA	NA	1	NA	NA	NA	NA	NA	NA	NA	NA	NA
GRM7	CTTTCTTTTTTTTTTTCCCCTC	NA	NA	NA	NA	NA	NA	NA	NA	NA	NA	2	NA	NA	NA	NA	NA	NA
GRM7	CTTTCTTTTTTTTTTTCCCCTT	NA	NA	NA	NA	NA	NA	NA	NA	NA	1	NA	NA	1	NA	1	NA	NA
GRM7	CTTTCTTTTTTTTTTTCCCTCT	NA	NA	NA	NA	NA	NA	NA	NA	NA	NA	NA	NA	NA	NA	NA	NA	6
GRM7	CTTTCTTTTTTTTTTTCCCTTT	NA	NA	NA	NA	NA	NA	NA	3	NA	NA	NA	NA	NA	NA	NA	NA	NA
GRM7	CTTTCTTTTTTTTTTTCCTCCT	NA	NA	NA	NA	NA	NA	NA	1	NA	NA	NA	NA	NA	NA	NA	NA	NA
GRM7	CTTTCTTTTTTTTTTTCCTCTT	NA	NA	NA	NA	NA	NA	NA	1	NA	NA	NA	NA	NA	NA	NA	NA	NA
GRM7	CTTTCTTTTTTTTTTTCTTTTT	NA	NA	NA	NA	NA	NA	NA	NA	NA	NA	NA	NA	NA	NA	NA	NA	NA
GRM7	CTTTCTTTTTTTTTTTTCCCCC	NA	NA	NA	NA	NA	NA	NA	2	NA	NA	NA	NA	NA	NA	NA	NA	NA
GRM7	CTTTCTTTTTTTTTTTTCCCCT	NA	NA	NA	NA	NA	NA	NA	NA	NA	NA	NA	NA	NA	3	4	NA	NA
GRM7	CTTTCTTTTTTTTTTTTCCCTT	NA	NA	NA	NA	NA	NA	NA	NA	NA	NA	NA	NA	NA	NA	1	NA	NA
GRM7	CTTTCTTTTTTTTTTTTCCTCT	NA	NA	NA	NA	NA	1	NA	NA	NA	NA	NA	NA	NA	11	NA	NA	NA
GRM7	CTTTCTTTTTTTTTTTTCCTTT	NA	NA	NA	NA	NA	NA	NA	NA	NA	NA	NA	NA	NA	NA	6	NA	1
GRM7	CTTTCTTTTTTTTTTTTCTCCT	NA	NA	NA	NA	4	NA	NA	9	NA	NA	NA	NA	NA	NA	NA	NA	NA
GRM7	CTTTCTTTTTTTTTTTTCTCTT	NA	NA	NA	NA	NA	NA	NA	NA	NA	NA	NA	NA	NA	NA	6	NA	NA
GRM7	CTTTCTTTTTTTTTTTTCTTCT	NA	NA	NA	1	NA	NA	NA	NA	NA	NA	NA	NA	1	NA	1	NA	NA
GRM7	CTTTCTTTTTTTTTTTTCTTTT	NA	NA	NA	NA	NA	1	NA	1	1	1	6	NA	1	NA	17	NA	NA
GRM7	CTTTCTTTTTTTTTTTTTCCTT	NA	NA	NA	NA	NA	NA	NA	NA	NA	NA	NA	NA	NA	NA	1	NA	NA
GRM7	CTTTCTTTTTTTTTTTTTCTCT	NA	NA	NA	NA	NA	NA	NA	6	NA	NA	NA	NA	NA	NA	NA	NA	NA
GRM7	CTTTCTTTTTTTTTTTTTCTTT	NA	NA	NA	1	1	NA	NA	6	NA	NA	2	NA	NA	1	NA	1	NA
GRM7	CTTTCTTTTTTTTTTTTTTCCT	NA	NA	NA	NA	NA	NA	NA	NA	NA	NA	NA	NA	NA	NA	1	NA	NA
GRM7	CTTTCTTTTTTTTTTTTTTCTT	NA	NA	NA	NA	1	NA	NA	NA	NA	NA	2	NA	NA	NA	2	NA	NA
GRM7	CTTTCTTTTTTTTTTTTTTTCC	NA	NA	NA	NA	1	NA	NA	NA	NA	NA	NA	NA	NA	NA	NA	NA	NA
GRM7	CTTTCTTTTTTTTTTTTTTTCT	NA	NA	NA	NA	NA	NA	NA	1	NA	1	NA	NA	NA	NA	NA	NA	NA
GRM7	CTTTCTTTTTTTTTTTTTTTTC	NA	NA	NA	NA	NA	NA	NA	NA	NA	NA	1	NA	NA	NA	NA	NA	NA
GRM7	CTTTCTTTTTTTTTTTTTTTTT	1	NA	7	NA	NA	4	2	NA	4	NA	16	NA	3	2	12	NA	NA
GRM7	CTTTTCCTTCTTTCTTTCTTTT	NA	NA	NA	NA	NA	NA	NA	NA	NA	NA	NA	NA	NA	1	NA	NA	NA
GRM7	CTTTTCTCTTTTTTTTTTTTTT	NA	NA	2	NA	NA	NA	NA	NA	NA	NA	NA	NA	NA	NA	NA	NA	NA
GRM7	CTTTTCTTCTTTTCTTCCCTTT	NA	NA	NA	NA	NA	NA	NA	NA	NA	NA	NA	NA	NA	NA	1	NA	NA
GRM7	CTTTTCTTCTTTTTTTTTTCCT	NA	NA	NA	NA	NA	NA	NA	NA	NA	1	NA	NA	NA	NA	NA	NA	NA
GRM7	CTTTTCTTCTTTTTTTTTTTTT	NA	NA	1	NA	NA	NA	NA	NA	NA	NA	NA	NA	NA	NA	NA	NA	NA
GRM7	CTTTTCTTTCCTTCTTTCTTTT	NA	NA	NA	NA	NA	NA	NA	NA	NA	NA	NA	NA	NA	1	NA	NA	NA
GRM7	CTTTTCTTTCTTCCTTTCTTTT	NA	NA	NA	NA	NA	NA	NA	NA	NA	NA	NA	NA	NA	1	NA	NA	NA
GRM7	CTTTTCTTTCTTCTTTTTTTTT	NA	NA	NA	NA	NA	NA	NA	NA	NA	NA	NA	NA	NA	4	NA	NA	NA
GRM7	CTTTTCTTTCTTTCTCTCTTTT	NA	NA	NA	NA	NA	NA	NA	NA	NA	NA	NA	NA	NA	1	NA	NA	NA
GRM7	CTTTTCTTTCTTTCTTCCTTTT	NA	NA	NA	NA	NA	NA	NA	NA	NA	NA	NA	NA	NA	1	NA	NA	NA
GRM7	CTTTTCTTTCTTTCTTTCCCCC	NA	NA	NA	NA	NA	NA	NA	NA	NA	NA	NA	NA	NA	1	NA	NA	NA
GRM7	CTTTTCTTTCTTTCTTTCCCCT	NA	NA	NA	NA	NA	NA	NA	NA	NA	NA	NA	NA	NA	3	NA	NA	NA
GRM7	CTTTTCTTTCTTTCTTTCCTCT	NA	NA	NA	NA	NA	NA	NA	NA	NA	NA	NA	NA	NA	2	NA	NA	NA
GRM7	CTTTTCTTTCTTTCTTTCCTTT	NA	NA	NA	NA	NA	NA	NA	NA	NA	NA	NA	NA	NA	1	NA	NA	NA
GRM7	CTTTTCTTTCTTTCTTTCTCTT	NA	NA	NA	NA	NA	NA	NA	NA	NA	NA	NA	NA	NA	2	NA	NA	NA
GRM7	CTTTTCTTTCTTTCTTTCTTTC	NA	NA	NA	NA	NA	NA	NA	NA	NA	NA	NA	NA	NA	1	NA	NA	NA
GRM7	CTTTTCTTTCTTTCTTTCTTTT	NA	NA	NA	NA	NA	NA	NA	NA	NA	1	NA	NA	NA	199	NA	NA	NA
GRM7	CTTTTCTTTCTTTCTTTTCTTT	NA	NA	NA	NA	NA	NA	NA	NA	NA	NA	NA	NA	NA	1	NA	NA	NA
GRM7	CTTTTCTTTCTTTCTTTTTTTT	NA	NA	NA	NA	NA	NA	NA	NA	NA	NA	1	NA	NA	11	NA	NA	NA
GRM7	CTTTTCTTTCTTTTTTTCCCCT	NA	NA	NA	NA	NA	NA	NA	NA	NA	NA	NA	NA	NA	4	NA	NA	NA
GRM7	CTTTTCTTTCTTTTTTTCTTTT	NA	NA	NA	NA	NA	NA	NA	NA	NA	NA	NA	NA	NA	1	NA	NA	NA
GRM7	CTTTTCTTTCTTTTTTTTTTCT	NA	NA	NA	NA	NA	NA	NA	NA	NA	NA	NA	NA	NA	1	NA	NA	NA
GRM7	CTTTTCTTTCTTTTTTTTTTTC	NA	NA	NA	NA	NA	NA	NA	NA	NA	NA	NA	NA	NA	1	NA	NA	NA
GRM7	CTTTTCTTTCTTTTTTTTTTTT	NA	NA	NA	NA	NA	NA	NA	NA	NA	NA	NA	NA	NA	1	NA	NA	NA
GRM7	CTTTTCTTTTCTTTTTTTTTTT	NA	NA	1	NA	NA	NA	NA	NA	NA	NA	NA	NA	NA	NA	NA	NA	NA
GRM7	CTTTTCTTTTTCCCTTTTTCTT	NA	NA	NA	NA	1	NA	NA	NA	NA	NA	NA	NA	NA	NA	NA	NA	NA
GRM7	CTTTTCTTTTTCTTTTTTTTTT	NA	NA	1	NA	NA	NA	NA	NA	NA	NA	NA	NA	NA	NA	NA	NA	NA
GRM7	CTTTTCTTTTTTCCCTTCTCTC	NA	NA	NA	NA	NA	NA	NA	NA	NA	NA	NA	NA	NA	NA	NA	NA	NA
GRM7	CTTTTCTTTTTTCTCTTCCTTT	NA	NA	NA	NA	NA	NA	NA	NA	NA	NA	NA	NA	NA	NA	2	NA	NA
GRM7	CTTTTCTTTTTTCTCTTTCTTT	NA	NA	NA	NA	NA	NA	NA	NA	NA	NA	1	NA	NA	NA	NA	NA	NA
GRM7	CTTTTCTTTTTTCTTTTCCCCT	NA	NA	NA	NA	NA	NA	NA	NA	NA	NA	NA	NA	NA	1	NA	NA	NA
GRM7	CTTTTCTTTTTTCTTTTCCTCT	NA	NA	NA	NA	NA	NA	NA	NA	NA	NA	NA	NA	NA	1	NA	NA	NA
GRM7	CTTTTCTTTTTTCTTTTCTTTT	NA	NA	NA	NA	NA	NA	NA	NA	NA	NA	NA	NA	2	NA	1	NA	NA
GRM7	CTTTTCTTTTTTCTTTTTCTTC	NA	NA	NA	NA	NA	NA	NA	NA	NA	NA	NA	NA	2	NA	NA	NA	NA
GRM7	CTTTTCTTTTTTCTTTTTCTTT	NA	NA	NA	NA	NA	NA	NA	NA	NA	NA	NA	NA	NA	2	NA	NA	NA
GRM7	CTTTTCTTTTTTCTTTTTTCTT	NA	NA	NA	NA	NA	NA	NA	NA	NA	NA	NA	NA	NA	NA	2	NA	NA
GRM7	CTTTTCTTTTTTCTTTTTTTTT	NA	NA	NA	NA	NA	NA	NA	NA	NA	NA	NA	NA	NA	9	NA	NA	NA
GRM7	CTTTTCTTTTTTTCCTCCCCCC	NA	NA	NA	NA	NA	NA	NA	NA	NA	NA	NA	NA	NA	NA	NA	NA	NA
GRM7	CTTTTCTTTTTTTCCTTCTTTT	NA	NA	NA	NA	NA	NA	NA	NA	NA	NA	NA	NA	1	NA	NA	NA	NA
GRM7	CTTTTCTTTTTTTCTCCCCTTT	NA	NA	NA	NA	NA	NA	NA	NA	NA	NA	NA	NA	NA	NA	NA	NA	1
GRM7	CTTTTCTTTTTTTCTTTCTTTT	NA	NA	NA	NA	NA	NA	NA	NA	NA	NA	NA	NA	NA	3	NA	NA	NA
GRM7	CTTTTCTTTTTTTCTTTTTCTT	NA	NA	2	NA	NA	NA	NA	NA	NA	NA	NA	NA	NA	NA	NA	NA	NA
GRM7	CTTTTCTTTTTTTTCTCCCCCC	NA	NA	NA	NA	NA	2	NA	NA	NA	NA	NA	NA	NA	NA	NA	NA	NA
GRM7	CTTTTCTTTTTTTTCTTCCCTT	NA	NA	NA	NA	NA	NA	NA	NA	NA	NA	NA	NA	NA	NA	1	NA	NA
GRM7	CTTTTCTTTTTTTTCTTCCTCT	NA	NA	NA	NA	NA	NA	NA	NA	NA	NA	NA	NA	NA	NA	1	NA	NA
GRM7	CTTTTCTTTTTTTTCTTCCTTT	NA	NA	NA	NA	NA	NA	NA	NA	NA	NA	NA	NA	NA	NA	3	NA	NA
GRM7	CTTTTCTTTTTTTTCTTTTTCT	NA	NA	NA	NA	NA	NA	NA	NA	NA	NA	NA	NA	NA	NA	1	NA	NA
GRM7	CTTTTCTTTTTTTTCTTTTTTT	NA	NA	NA	NA	NA	NA	NA	NA	NA	NA	NA	NA	NA	NA	1	NA	NA
GRM7	CTTTTCTTTTTTTTTCTTTTTT	NA	NA	1	NA	NA	NA	NA	NA	NA	NA	NA	NA	NA	NA	NA	NA	NA
GRM7	CTTTTCTTTTTTTTTTCCCCTT	NA	NA	NA	NA	NA	NA	NA	NA	NA	NA	NA	NA	NA	NA	1	NA	NA
GRM7	CTTTTCTTTTTTTTTTCCTTCT	NA	NA	NA	NA	NA	NA	NA	NA	1	NA	NA	NA	NA	NA	NA	NA	NA
GRM7	CTTTTCTTTTTTTTTTCCTTTT	NA	NA	NA	NA	NA	NA	NA	NA	NA	NA	1	NA	NA	NA	NA	NA	NA
GRM7	CTTTTCTTTTTTTTTTTCCCCT	NA	NA	NA	NA	NA	NA	NA	NA	NA	NA	NA	NA	NA	4	NA	NA	NA
GRM7	CTTTTCTTTTTTTTTTTCCCTT	NA	NA	NA	NA	NA	1	NA	NA	NA	NA	1	NA	NA	NA	NA	NA	NA
GRM7	CTTTTCTTTTTTTTTTTCCTCT	NA	NA	NA	NA	NA	NA	NA	NA	NA	NA	NA	NA	NA	4	NA	NA	NA
GRM7	CTTTTCTTTTTTTTTTTCCTTC	NA	NA	NA	NA	NA	NA	NA	NA	NA	NA	NA	NA	NA	NA	1	NA	NA
GRM7	CTTTTCTTTTTTTTTTTCTCCT	NA	NA	NA	NA	NA	NA	NA	NA	NA	NA	NA	NA	NA	1	NA	NA	NA
GRM7	CTTTTCTTTTTTTTTTTCTCTT	NA	NA	1	NA	NA	NA	NA	NA	NA	NA	NA	NA	NA	6	NA	NA	NA
GRM7	CTTTTCTTTTTTTTTTTCTTTT	NA	NA	6	NA	NA	NA	NA	NA	NA	NA	NA	NA	4	3	1	NA	NA
GRM7	CTTTTCTTTTTTTTTTTTCTTT	NA	NA	1	NA	2	NA	NA	NA	NA	1	NA	NA	NA	NA	NA	NA	NA
GRM7	CTTTTCTTTTTTTTTTTTTCTT	NA	NA	4	NA	NA	1	NA	NA	NA	1	NA	NA	NA	NA	NA	NA	NA
GRM7	CTTTTCTTTTTTTTTTTTTTCT	NA	NA	NA	NA	NA	NA	NA	NA	NA	1	2	NA	NA	NA	NA	NA	NA
GRM7	CTTTTCTTTTTTTTTTTTTTTC	NA	NA	1	NA	NA	NA	NA	NA	NA	NA	NA	NA	NA	NA	NA	NA	NA
GRM7	CTTTTCTTTTTTTTTTTTTTTT	NA	NA	102	NA	NA	NA	NA	NA	2	4	4	1	1	6	NA	NA	NA
GRM7	CTTTTTCTCTTCTTTTTTTTTT	NA	NA	NA	NA	NA	NA	NA	NA	NA	NA	NA	NA	1	NA	NA	NA	NA
GRM7	CTTTTTCTTTTCCCCTTCTCTC	NA	NA	NA	NA	NA	NA	NA	NA	NA	NA	NA	NA	NA	NA	NA	NA	NA
GRM7	CTTTTTCTTTTCTTCTTCCTTT	NA	NA	NA	NA	NA	1	NA	NA	NA	NA	NA	NA	NA	NA	NA	NA	NA
GRM7	CTTTTTCTTTTCTTTTTCTTTT	NA	NA	NA	NA	NA	NA	NA	NA	NA	NA	NA	NA	1	NA	NA	NA	NA
GRM7	CTTTTTCTTTTCTTTTTTTTTT	NA	NA	NA	NA	NA	3	NA	NA	NA	NA	NA	NA	NA	NA	NA	NA	NA
GRM7	CTTTTTCTTTTTCCCTTCCTTC	NA	NA	NA	NA	NA	NA	NA	NA	NA	NA	NA	NA	1	NA	NA	NA	NA
GRM7	CTTTTTCTTTTTCCCTTCTCTC	NA	NA	NA	NA	NA	NA	NA	NA	NA	NA	NA	NA	NA	NA	NA	NA	NA
GRM7	CTTTTTCTTTTTCCTTCTCTTT	NA	NA	NA	2	NA	NA	NA	NA	NA	NA	NA	NA	NA	NA	NA	NA	NA
GRM7	CTTTTTCTTTTTCCTTCTTTTT	NA	NA	NA	1	NA	NA	NA	NA	NA	NA	NA	NA	NA	NA	NA	NA	NA
GRM7	CTTTTTCTTTTTCCTTTTCTTT	NA	NA	NA	NA	NA	NA	NA	NA	NA	NA	NA	NA	NA	NA	NA	NA	NA
GRM7	CTTTTTCTTTTTCTCTTCCTTT	NA	NA	NA	NA	NA	NA	NA	NA	NA	NA	NA	NA	NA	NA	NA	NA	NA
GRM7	CTTTTTCTTTTTCTTCTTTTCT	NA	NA	NA	NA	NA	NA	NA	NA	NA	NA	NA	NA	1	NA	NA	NA	NA
GRM7	CTTTTTCTTTTTCTTTCCTTTT	NA	NA	NA	NA	NA	NA	NA	NA	NA	NA	NA	NA	1	NA	NA	NA	NA
GRM7	CTTTTTCTTTTTCTTTTCCTTT	NA	NA	NA	NA	NA	NA	NA	NA	NA	NA	NA	NA	2	NA	NA	NA	NA
GRM7	CTTTTTCTTTTTCTTTTCTTTT	NA	NA	NA	NA	NA	NA	NA	NA	NA	NA	NA	NA	2	NA	NA	NA	NA
GRM7	CTTTTTCTTTTTCTTTTTCCTT	NA	NA	NA	NA	NA	NA	NA	NA	NA	NA	NA	NA	1	NA	NA	NA	NA
GRM7	CTTTTTCTTTTTCTTTTTTTTT	NA	NA	NA	NA	NA	NA	NA	NA	NA	NA	NA	NA	2	NA	1	NA	NA
GRM7	CTTTTTCTTTTTTCCCTCCCCC	NA	NA	NA	NA	NA	NA	NA	NA	NA	NA	NA	NA	NA	NA	NA	NA	NA
GRM7	CTTTTTCTTTTTTCCTTCTTCT	NA	NA	NA	NA	NA	NA	NA	NA	NA	NA	NA	NA	1	NA	NA	NA	NA
GRM7	CTTTTTCTTTTTTCCTTCTTTT	NA	NA	NA	NA	NA	NA	NA	NA	NA	NA	NA	NA	1	NA	NA	NA	NA
GRM7	CTTTTTCTTTTTTCTTTCCTCT	NA	NA	NA	NA	NA	NA	NA	NA	NA	NA	NA	NA	NA	NA	NA	NA	NA
GRM7	CTTTTTCTTTTTTTCCTCTTCC	NA	NA	NA	NA	NA	NA	1	NA	NA	NA	NA	NA	NA	NA	NA	NA	NA
GRM7	CTTTTTCTTTTTTTCTCCCCCC	NA	NA	NA	NA	NA	1	NA	NA	NA	NA	NA	NA	NA	NA	NA	NA	NA
GRM7	CTTTTTCTTTTTTTCTTCCTTT	NA	NA	NA	NA	NA	NA	NA	NA	NA	NA	NA	NA	1	NA	NA	NA	NA
GRM7	CTTTTTCTTTTTTTCTTCTCTC	NA	NA	NA	NA	NA	NA	NA	NA	NA	NA	NA	NA	NA	NA	NA	NA	NA
GRM7	CTTTTTCTTTTTTTCTTCTTCT	NA	NA	NA	NA	NA	NA	NA	NA	NA	NA	NA	NA	1	NA	NA	NA	NA
GRM7	CTTTTTCTTTTTTTCTTCTTTC	NA	NA	NA	NA	NA	NA	NA	NA	NA	NA	NA	NA	1	NA	NA	NA	NA
GRM7	CTTTTTCTTTTTTTCTTCTTTT	NA	NA	NA	NA	NA	1	NA	NA	NA	NA	NA	NA	1	NA	1	NA	NA
GRM7	CTTTTTCTTTTTTTCTTTTTTT	NA	NA	NA	NA	NA	NA	NA	NA	NA	NA	NA	NA	1	NA	NA	NA	NA
GRM7	CTTTTTCTTTTTTTTCTTTTTT	NA	NA	NA	NA	1	NA	NA	NA	NA	NA	NA	NA	NA	NA	NA	NA	NA
GRM7	CTTTTTCTTTTTTTTTTCCTCT	NA	NA	NA	NA	NA	NA	NA	NA	NA	NA	NA	NA	NA	NA	NA	NA	NA
GRM7	CTTTTTCTTTTTTTTTTCCTTT	NA	NA	NA	NA	NA	NA	NA	NA	NA	NA	NA	NA	1	NA	NA	NA	NA
GRM7	CTTTTTCTTTTTTTTTTCTTTT	NA	NA	NA	NA	NA	2	NA	NA	NA	1	NA	1	1	NA	NA	NA	NA
GRM7	CTTTTTCTTTTTTTTTTTCCCC	NA	NA	NA	NA	NA	NA	NA	NA	NA	NA	NA	NA	NA	NA	NA	NA	1
GRM7	CTTTTTCTTTTTTTTTTTCTCC	NA	NA	NA	NA	NA	NA	NA	NA	NA	NA	NA	NA	1	NA	NA	NA	NA
GRM7	CTTTTTCTTTTTTTTTTTCTTC	NA	NA	NA	NA	NA	NA	NA	NA	NA	NA	NA	NA	1	NA	NA	NA	NA
GRM7	CTTTTTCTTTTTTTTTTTCTTT	NA	NA	NA	NA	NA	NA	NA	NA	NA	NA	NA	NA	1	NA	NA	NA	NA
GRM7	CTTTTTCTTTTTTTTTTTTCTT	NA	NA	NA	NA	NA	NA	NA	NA	NA	NA	NA	NA	26	NA	NA	NA	NA
GRM7	CTTTTTCTTTTTTTTTTTTTCT	NA	NA	NA	NA	NA	1	NA	NA	NA	NA	NA	NA	NA	NA	NA	NA	NA
GRM7	CTTTTTCTTTTTTTTTTTTTTT	NA	NA	NA	NA	NA	2	NA	NA	NA	3	NA	NA	7	NA	NA	NA	NA
GRM7	CTTTTTTCCTTTTTTTTCTTTT	NA	NA	NA	NA	NA	NA	NA	NA	NA	NA	NA	NA	NA	NA	1	NA	NA
GRM7	CTTTTTTCTTTCCTTTTCCTTT	NA	NA	NA	NA	NA	2	NA	NA	NA	NA	NA	NA	NA	NA	NA	NA	NA
GRM7	CTTTTTTCTTTTCTCTTCTTTT	NA	NA	NA	NA	NA	NA	NA	NA	NA	NA	NA	NA	NA	NA	NA	1	NA
GRM7	CTTTTTTCTTTTCTTTCCCCCT	NA	NA	NA	NA	NA	NA	NA	NA	NA	NA	3	NA	NA	NA	NA	NA	NA
GRM7	CTTTTTTCTTTTCTTTTCTTTT	NA	NA	NA	1	NA	NA	NA	NA	NA	NA	NA	NA	NA	NA	NA	NA	NA
GRM7	CTTTTTTCTTTTCTTTTTCTTT	NA	NA	NA	NA	NA	NA	NA	NA	NA	NA	NA	NA	NA	1	NA	NA	NA
GRM7	CTTTTTTCTTTTCTTTTTTTTT	NA	NA	NA	1	NA	NA	NA	NA	NA	NA	NA	NA	1	NA	NA	NA	NA
GRM7	CTTTTTTCTTTTTCCTTCTTTT	NA	NA	NA	NA	NA	NA	NA	NA	NA	NA	NA	NA	1	NA	NA	NA	NA
GRM7	CTTTTTTCTTTTTTCTTCCCTT	NA	NA	NA	NA	NA	NA	1	NA	NA	NA	NA	NA	1	NA	NA	NA	NA
GRM7	CTTTTTTCTTTTTTCTTCCTTT	NA	NA	NA	NA	NA	1	NA	NA	NA	NA	NA	NA	NA	NA	NA	NA	NA
GRM7	CTTTTTTCTTTTTTCTTCTTTT	NA	NA	NA	NA	NA	NA	NA	NA	NA	NA	NA	NA	2	NA	NA	NA	NA
GRM7	CTTTTTTCTTTTTTTCTCTTTT	NA	NA	NA	NA	NA	NA	NA	NA	NA	NA	NA	NA	1	NA	NA	NA	NA
GRM7	CTTTTTTCTTTTTTTTCCCCTC	NA	NA	NA	NA	NA	NA	NA	NA	NA	NA	NA	NA	NA	NA	NA	NA	1
GRM7	CTTTTTTCTTTTTTTTTCCCCC	NA	NA	NA	NA	NA	NA	NA	NA	NA	NA	NA	NA	NA	NA	NA	NA	1
GRM7	CTTTTTTCTTTTTTTTTCCTCT	NA	NA	NA	NA	NA	NA	NA	NA	NA	NA	NA	NA	1	NA	NA	NA	NA
GRM7	CTTTTTTCTTTTTTTTTCCTTC	NA	NA	NA	NA	NA	NA	NA	NA	2	NA	NA	NA	NA	NA	NA	NA	NA
GRM7	CTTTTTTCTTTTTTTTTCCTTT	NA	NA	NA	NA	NA	NA	NA	NA	NA	NA	NA	NA	2	NA	NA	NA	NA
GRM7	CTTTTTTCTTTTTTTTTCTTTT	NA	NA	NA	NA	NA	NA	NA	NA	NA	NA	1	NA	1	NA	NA	NA	1
GRM7	CTTTTTTCTTTTTTTTTTTCTC	NA	NA	NA	NA	NA	1	NA	NA	NA	NA	NA	NA	NA	NA	NA	NA	NA
GRM7	CTTTTTTCTTTTTTTTTTTCTT	NA	NA	1	NA	NA	NA	NA	NA	NA	NA	NA	NA	1	NA	NA	NA	NA
GRM7	CTTTTTTCTTTTTTTTTTTTTT	NA	NA	3	NA	NA	NA	NA	NA	NA	1	3	2	8	NA	NA	NA	NA
GRM7	CTTTTTTTCCTTTTCTTCCTTT	NA	NA	NA	NA	NA	1	NA	NA	NA	NA	NA	NA	NA	NA	NA	NA	NA
GRM7	CTTTTTTTCTTTCTTTTTCTTT	NA	NA	NA	NA	NA	NA	NA	NA	NA	NA	NA	NA	NA	1	NA	NA	NA
GRM7	CTTTTTTTCTTTCTTTTTTCTC	NA	NA	NA	NA	NA	NA	NA	NA	NA	NA	1	NA	NA	NA	NA	NA	NA
GRM7	CTTTTTTTCTTTCTTTTTTTTT	NA	NA	NA	NA	NA	NA	NA	NA	NA	NA	NA	NA	NA	1	NA	1	NA
GRM7	CTTTTTTTCTTTTCTTTCTCTT	NA	NA	NA	NA	NA	NA	NA	NA	NA	NA	NA	NA	NA	NA	1	NA	NA
GRM7	CTTTTTTTCTTTTTCCTCCCTT	NA	NA	NA	NA	NA	NA	NA	NA	NA	NA	NA	1	NA	NA	NA	NA	NA
GRM7	CTTTTTTTCTTTTTCTTCTTCC	NA	NA	NA	NA	NA	NA	1	NA	NA	NA	NA	NA	NA	NA	NA	NA	NA
GRM7	CTTTTTTTCTTTTTTTTCCCCC	NA	NA	NA	NA	NA	NA	NA	NA	NA	NA	NA	2	NA	NA	NA	NA	NA
GRM7	CTTTTTTTCTTTTTTTTCCTCT	NA	NA	NA	NA	NA	NA	NA	NA	NA	NA	NA	NA	NA	1	NA	NA	NA
GRM7	CTTTTTTTCTTTTTTTTCTCTT	NA	NA	NA	NA	NA	NA	NA	NA	NA	NA	NA	NA	NA	NA	1	NA	NA
GRM7	CTTTTTTTCTTTTTTTTCTTTT	NA	NA	NA	NA	NA	1	2	NA	NA	NA	NA	NA	1	NA	NA	NA	NA
GRM7	CTTTTTTTCTTTTTTTTTTCTT	NA	NA	NA	NA	NA	2	NA	NA	NA	NA	NA	NA	NA	NA	NA	NA	NA
GRM7	CTTTTTTTCTTTTTTTTTTTCT	NA	NA	NA	NA	NA	NA	NA	NA	NA	NA	NA	1	NA	NA	NA	NA	NA
GRM7	CTTTTTTTCTTTTTTTTTTTTT	NA	NA	NA	NA	NA	1	NA	NA	NA	NA	1	NA	1	NA	NA	NA	NA
GRM7	CTTTTTTTTCTCCCTTTCTTTT	NA	NA	NA	NA	NA	1	NA	NA	NA	NA	NA	NA	NA	NA	NA	NA	NA
GRM7	CTTTTTTTTCTCCCTTTTTCTT	NA	NA	NA	1	NA	NA	NA	NA	NA	NA	NA	NA	NA	NA	NA	NA	NA
GRM7	CTTTTTTTTCTCCCTTTTTTTT	NA	NA	NA	3	NA	NA	NA	NA	NA	NA	NA	NA	NA	NA	NA	NA	NA
GRM7	CTTTTTTTTCTCCTTTTTTTTT	NA	NA	NA	NA	NA	NA	NA	NA	NA	NA	NA	NA	3	NA	NA	NA	NA
GRM7	CTTTTTTTTCTCTTCTTCCTTT	NA	NA	NA	NA	NA	1	NA	NA	NA	NA	NA	NA	NA	NA	NA	NA	NA
GRM7	CTTTTTTTTCTTCCTTTCCTTT	NA	NA	NA	NA	NA	NA	NA	NA	NA	NA	NA	NA	NA	NA	1	NA	NA
GRM7	CTTTTTTTTCTTCTTCTCTTTT	NA	NA	NA	NA	NA	NA	NA	NA	NA	NA	NA	NA	NA	NA	1	NA	NA
GRM7	CTTTTTTTTCTTCTTTCCTCTT	NA	NA	NA	NA	NA	2	NA	NA	NA	NA	NA	NA	NA	NA	NA	NA	NA
GRM7	CTTTTTTTTCTTCTTTTCCCCT	NA	NA	NA	NA	NA	NA	NA	NA	NA	NA	NA	NA	NA	NA	1	NA	NA
GRM7	CTTTTTTTTCTTCTTTTCTCTT	NA	NA	NA	NA	NA	NA	NA	NA	NA	NA	NA	NA	NA	NA	1	NA	NA
GRM7	CTTTTTTTTCTTCTTTTCTTTT	NA	NA	NA	NA	NA	NA	NA	NA	NA	NA	NA	NA	NA	NA	3	NA	NA
GRM7	CTTTTTTTTCTTCTTTTTCCTT	NA	NA	NA	NA	NA	1	NA	NA	NA	NA	NA	NA	NA	NA	NA	NA	NA
GRM7	CTTTTTTTTCTTCTTTTTCTTT	NA	NA	NA	NA	NA	NA	NA	NA	NA	NA	NA	NA	NA	NA	1	NA	NA
GRM7	CTTTTTTTTCTTCTTTTTTCTC	NA	NA	NA	NA	NA	1	NA	NA	NA	NA	NA	NA	NA	NA	NA	NA	NA
GRM7	CTTTTTTTTCTTTCCTCCCCCC	NA	NA	NA	NA	NA	NA	NA	NA	NA	NA	NA	NA	NA	NA	NA	NA	NA
GRM7	CTTTTTTTTCTTTCCTTCCTTT	NA	NA	NA	NA	NA	1	NA	NA	NA	NA	NA	NA	NA	NA	NA	NA	NA
GRM7	CTTTTTTTTCTTTCTTTCCTTT	NA	NA	NA	NA	NA	1	NA	NA	NA	NA	NA	NA	NA	NA	NA	NA	NA
GRM7	CTTTTTTTTCTTTCTTTCTTTT	NA	NA	NA	NA	NA	NA	NA	NA	NA	NA	NA	NA	NA	4	NA	NA	NA
GRM7	CTTTTTTTTCTTTTCTCCCCCC	NA	NA	NA	NA	NA	1	NA	NA	NA	NA	NA	NA	NA	NA	NA	NA	NA
GRM7	CTTTTTTTTCTTTTCTCCCTTT	NA	NA	NA	NA	NA	1	NA	NA	NA	NA	NA	NA	NA	NA	NA	NA	NA
GRM7	CTTTTTTTTCTTTTCTTCCTTT	NA	NA	NA	NA	NA	123	NA	NA	1	NA	NA	NA	NA	NA	NA	NA	NA
GRM7	CTTTTTTTTCTTTTCTTCTCCT	NA	NA	NA	NA	NA	2	NA	NA	NA	NA	NA	NA	NA	NA	NA	NA	NA
GRM7	CTTTTTTTTCTTTTCTTCTTCC	NA	NA	NA	NA	NA	NA	1	NA	NA	NA	NA	NA	NA	NA	NA	NA	NA
GRM7	CTTTTTTTTCTTTTCTTCTTTT	NA	NA	NA	NA	NA	6	NA	NA	NA	NA	NA	NA	NA	NA	NA	NA	NA
GRM7	CTTTTTTTTCTTTTTTCCCCTT	NA	NA	NA	NA	NA	NA	NA	NA	NA	NA	NA	NA	NA	NA	NA	NA	3
GRM7	CTTTTTTTTCTTTTTTCCTCTC	NA	NA	NA	NA	NA	2	NA	NA	NA	NA	NA	NA	NA	NA	NA	NA	NA
GRM7	CTTTTTTTTCTTTTTTCCTTTT	NA	NA	NA	NA	NA	1	NA	NA	NA	NA	NA	NA	NA	NA	NA	NA	NA
GRM7	CTTTTTTTTCTTTTTTTCCCTT	NA	NA	NA	NA	NA	NA	NA	NA	NA	NA	1	NA	NA	NA	NA	NA	NA
GRM7	CTTTTTTTTCTTTTTTTCCTTT	NA	NA	NA	1	NA	3	NA	NA	NA	NA	NA	NA	NA	NA	NA	NA	NA
GRM7	CTTTTTTTTCTTTTTTTCTTCT	NA	NA	NA	NA	1	NA	NA	NA	NA	NA	NA	NA	NA	NA	NA	NA	NA
GRM7	CTTTTTTTTCTTTTTTTCTTTC	NA	NA	NA	NA	NA	NA	NA	NA	NA	NA	NA	NA	NA	NA	1	NA	NA
GRM7	CTTTTTTTTCTTTTTTTCTTTT	NA	NA	NA	NA	NA	13	NA	NA	NA	NA	NA	NA	NA	NA	NA	NA	NA
GRM7	CTTTTTTTTCTTTTTTTTCCCC	NA	NA	NA	NA	NA	2	NA	NA	NA	NA	NA	NA	NA	NA	NA	NA	NA
GRM7	CTTTTTTTTCTTTTTTTTCTTT	NA	NA	NA	NA	14	NA	NA	NA	NA	1	NA	NA	NA	NA	NA	NA	NA
GRM7	CTTTTTTTTCTTTTTTTTTCTC	NA	NA	NA	NA	NA	2	NA	NA	NA	NA	NA	NA	NA	NA	NA	NA	NA
GRM7	CTTTTTTTTCTTTTTTTTTCTT	NA	NA	NA	NA	NA	NA	NA	NA	3	NA	NA	NA	NA	NA	NA	NA	NA
GRM7	CTTTTTTTTCTTTTTTTTTTTC	NA	NA	NA	NA	NA	NA	NA	NA	NA	NA	NA	NA	NA	NA	1	NA	NA
GRM7	CTTTTTTTTCTTTTTTTTTTTT	NA	NA	NA	NA	NA	20	NA	NA	4	3	NA	NA	1	1	1	NA	NA
GRM7	CTTTTTTTTTCCCCTTTCTTTT	NA	NA	NA	NA	NA	1	NA	NA	NA	NA	NA	NA	NA	NA	NA	NA	NA
GRM7	CTTTTTTTTTCCCTTTTTTCTT	NA	NA	NA	NA	NA	NA	NA	NA	NA	NA	NA	NA	1	NA	NA	NA	NA
GRM7	CTTTTTTTTTCTCTTTTCTTTT	NA	NA	NA	NA	NA	NA	NA	NA	NA	NA	NA	NA	NA	NA	1	NA	NA
GRM7	CTTTTTTTTTCTCTTTTTCTTT	NA	NA	NA	NA	NA	NA	NA	NA	NA	NA	NA	NA	NA	1	NA	NA	NA
GRM7	CTTTTTTTTTCTTCCTTCTTTT	NA	NA	NA	NA	NA	NA	NA	NA	NA	NA	NA	NA	1	NA	NA	NA	NA
GRM7	CTTTTTTTTTCTTCTTTCTTTT	NA	NA	NA	NA	NA	NA	NA	NA	NA	NA	NA	NA	NA	NA	NA	1	NA
GRM7	CTTTTTTTTTCTTTCTTCCCTT	NA	NA	NA	NA	NA	NA	1	NA	NA	NA	NA	NA	NA	NA	NA	NA	NA
GRM7	CTTTTTTTTTCTTTCTTCTTCC	NA	NA	NA	NA	NA	NA	1	NA	NA	NA	NA	NA	NA	NA	NA	NA	NA
GRM7	CTTTTTTTTTCTTTTTTCCCCC	NA	NA	NA	NA	NA	NA	NA	NA	NA	NA	NA	NA	1	NA	NA	NA	NA
GRM7	CTTTTTTTTTCTTTTTTCCTCT	NA	NA	NA	NA	NA	NA	NA	NA	NA	NA	NA	NA	NA	NA	NA	1	NA
GRM7	CTTTTTTTTTCTTTTTTCCTTT	NA	1	NA	NA	NA	NA	NA	NA	NA	NA	NA	NA	NA	NA	NA	NA	NA
GRM7	CTTTTTTTTTCTTTTTTCTTTT	NA	NA	NA	NA	NA	1	NA	NA	NA	1	1	NA	NA	NA	1	14	NA
GRM7	CTTTTTTTTTCTTTTTTTCCCC	NA	NA	NA	NA	NA	1	NA	NA	NA	NA	NA	NA	NA	NA	NA	NA	NA
GRM7	CTTTTTTTTTCTTTTTTTCTTT	NA	NA	NA	NA	NA	NA	NA	2	NA	NA	NA	NA	NA	NA	NA	NA	NA
GRM7	CTTTTTTTTTCTTTTTTTTCTC	NA	NA	NA	NA	NA	1	NA	NA	NA	NA	NA	NA	NA	NA	NA	NA	NA
GRM7	CTTTTTTTTTCTTTTTTTTTCC	NA	NA	NA	NA	2	NA	NA	NA	NA	NA	NA	NA	NA	NA	NA	NA	NA
GRM7	CTTTTTTTTTCTTTTTTTTTTT	NA	NA	NA	11	NA	3	NA	NA	2	NA	1	NA	NA	NA	NA	NA	NA
GRM7	CTTTTTTTTTTCCCTTCCTCTC	NA	NA	NA	NA	NA	2	NA	NA	NA	NA	NA	NA	NA	NA	NA	NA	NA
GRM7	CTTTTTTTTTTCCCTTTCTTTT	NA	NA	NA	3	NA	10	NA	NA	NA	NA	NA	NA	NA	NA	NA	NA	NA
GRM7	CTTTTTTTTTTCCCTTTTTCTT	NA	NA	NA	NA	6	NA	NA	NA	NA	NA	NA	NA	NA	NA	NA	NA	NA
GRM7	CTTTTTTTTTTCCTCTTCCCTT	NA	NA	NA	NA	NA	NA	NA	NA	NA	NA	NA	NA	NA	NA	3	NA	NA
GRM7	CTTTTTTTTTTCCTCTTTTCTT	NA	NA	NA	NA	NA	NA	NA	NA	NA	NA	NA	NA	3	NA	NA	NA	NA
GRM7	CTTTTTTTTTTCCTTTCCCCCT	NA	NA	NA	NA	NA	NA	NA	NA	1	NA	NA	NA	NA	NA	NA	NA	NA
GRM7	CTTTTTTTTTTCCTTTTCCTCC	NA	NA	NA	NA	NA	NA	NA	NA	NA	NA	NA	NA	1	NA	NA	NA	NA
GRM7	CTTTTTTTTTTCCTTTTCCTTT	NA	NA	NA	NA	NA	1	NA	NA	NA	NA	NA	NA	NA	NA	1	NA	NA
GRM7	CTTTTTTTTTTCCTTTTCTCCC	NA	NA	NA	NA	1	NA	NA	NA	NA	NA	NA	NA	NA	NA	NA	NA	NA
GRM7	CTTTTTTTTTTCCTTTTCTTTT	NA	NA	NA	NA	NA	NA	NA	NA	NA	NA	NA	NA	1	NA	NA	NA	NA
GRM7	CTTTTTTTTTTCCTTTTTTTCT	NA	NA	NA	NA	1	NA	NA	NA	NA	NA	NA	NA	NA	NA	NA	NA	NA
GRM7	CTTTTTTTTTTCCTTTTTTTTT	NA	NA	NA	NA	9	NA	NA	NA	NA	NA	1	NA	1	NA	NA	NA	4
GRM7	CTTTTTTTTTTCTCTTCCCCTC	NA	NA	NA	NA	NA	NA	NA	NA	NA	NA	NA	NA	NA	NA	NA	NA	1
GRM7	CTTTTTTTTTTCTCTTCCTCTC	NA	NA	NA	NA	NA	15	NA	NA	NA	NA	NA	NA	NA	NA	NA	NA	NA
GRM7	CTTTTTTTTTTCTCTTTCTTTT	NA	NA	NA	NA	NA	NA	NA	NA	NA	1	NA	NA	NA	NA	NA	NA	NA
GRM7	CTTTTTTTTTTCTTCCCCCTTC	NA	NA	NA	NA	NA	NA	NA	NA	NA	NA	NA	NA	NA	NA	2	NA	NA
GRM7	CTTTTTTTTTTCTTCTCCCCCC	NA	NA	NA	NA	NA	1	NA	NA	NA	NA	NA	NA	NA	NA	NA	NA	NA
GRM7	CTTTTTTTTTTCTTCTCCTTTC	NA	NA	NA	NA	NA	NA	NA	NA	NA	NA	NA	NA	2	NA	NA	NA	NA
GRM7	CTTTTTTTTTTCTTCTTCTTCC	NA	NA	NA	NA	NA	NA	1	NA	NA	NA	NA	NA	NA	NA	NA	NA	NA
GRM7	CTTTTTTTTTTCTTCTTCTTTT	NA	NA	NA	NA	NA	NA	NA	NA	NA	NA	NA	NA	NA	NA	NA	NA	1
GRM7	CTTTTTTTTTTCTTTTCCTCTT	NA	NA	NA	1	NA	NA	NA	NA	NA	NA	NA	NA	NA	NA	NA	NA	NA
GRM7	CTTTTTTTTTTCTTTTCCTTTC	NA	NA	NA	NA	1	NA	NA	NA	NA	NA	NA	NA	NA	NA	NA	NA	NA
GRM7	CTTTTTTTTTTCTTTTCTTTTT	NA	NA	NA	NA	NA	NA	NA	NA	NA	7	NA	NA	NA	NA	NA	NA	NA
GRM7	CTTTTTTTTTTCTTTTTCCCCC	NA	NA	NA	NA	NA	NA	NA	NA	NA	NA	NA	NA	1	NA	NA	NA	NA
GRM7	CTTTTTTTTTTCTTTTTCTCCT	NA	NA	NA	NA	1	NA	NA	NA	NA	NA	NA	NA	NA	NA	NA	NA	NA
GRM7	CTTTTTTTTTTCTTTTTCTTTC	NA	NA	NA	NA	6	NA	NA	NA	NA	NA	NA	NA	NA	NA	NA	NA	NA
GRM7	CTTTTTTTTTTCTTTTTCTTTT	NA	NA	NA	NA	NA	NA	1	NA	NA	NA	NA	NA	NA	NA	NA	NA	NA
GRM7	CTTTTTTTTTTCTTTTTTCTCC	NA	NA	NA	NA	NA	NA	NA	NA	NA	NA	NA	NA	1	NA	NA	NA	NA
GRM7	CTTTTTTTTTTCTTTTTTTTCC	NA	NA	NA	NA	1	NA	NA	NA	NA	NA	NA	NA	NA	NA	NA	NA	NA
GRM7	CTTTTTTTTTTCTTTTTTTTCT	NA	NA	NA	NA	NA	NA	NA	NA	NA	NA	NA	NA	3	NA	NA	NA	NA
GRM7	CTTTTTTTTTTCTTTTTTTTTT	NA	NA	NA	1	NA	4	NA	NA	NA	8	NA	NA	1	NA	NA	NA	NA
GRM7	CTTTTTTTTTTTCCCCTCCCTT	NA	NA	NA	NA	NA	NA	NA	NA	NA	NA	NA	NA	NA	NA	1	NA	NA
GRM7	CTTTTTTTTTTTCCCTTCCCCC	NA	NA	NA	NA	NA	NA	NA	NA	NA	NA	NA	NA	1	NA	NA	NA	NA
GRM7	CTTTTTTTTTTTCCCTTCCCTT	NA	NA	NA	NA	NA	NA	NA	NA	NA	NA	NA	NA	2	NA	NA	NA	NA
GRM7	CTTTTTTTTTTTCCCTTCCTTC	NA	NA	NA	NA	NA	NA	NA	NA	NA	NA	NA	NA	5	NA	NA	NA	NA
GRM7	CTTTTTTTTTTTCCCTTCCTTT	NA	NA	NA	NA	NA	NA	NA	NA	NA	NA	NA	NA	NA	NA	7	NA	NA
GRM7	CTTTTTTTTTTTCCCTTCTCTC	NA	NA	NA	NA	NA	NA	NA	NA	NA	NA	NA	NA	NA	NA	NA	NA	NA
GRM7	CTTTTTTTTTTTCCTCTTCTTT	NA	NA	NA	NA	NA	NA	NA	NA	1	NA	NA	1	NA	NA	NA	NA	NA
GRM7	CTTTTTTTTTTTCCTTCTCTTT	NA	NA	NA	1	NA	NA	NA	NA	NA	NA	NA	NA	NA	NA	NA	NA	NA
GRM7	CTTTTTTTTTTTCCTTTCCTTT	NA	NA	NA	NA	NA	NA	NA	NA	NA	NA	NA	NA	NA	NA	4	NA	1
GRM7	CTTTTTTTTTTTCCTTTCTTTT	NA	NA	NA	NA	NA	NA	NA	NA	NA	NA	NA	1	4	1	NA	NA	1
GRM7	CTTTTTTTTTTTCCTTTTCCTT	NA	NA	NA	NA	NA	NA	NA	NA	NA	NA	NA	NA	NA	NA	NA	NA	NA
GRM7	CTTTTTTTTTTTCCTTTTCTTT	NA	NA	NA	NA	NA	NA	NA	NA	NA	NA	NA	NA	NA	NA	NA	NA	2
GRM7	CTTTTTTTTTTTCCTTTTTCCT	NA	NA	NA	NA	1	NA	NA	NA	NA	NA	NA	NA	NA	NA	NA	NA	NA
GRM7	CTTTTTTTTTTTCCTTTTTCTT	NA	NA	NA	NA	1	NA	NA	NA	NA	NA	NA	NA	NA	NA	NA	NA	NA
GRM7	CTTTTTTTTTTTCCTTTTTTCC	NA	NA	NA	NA	NA	NA	NA	NA	NA	NA	NA	NA	NA	NA	NA	NA	NA
GRM7	CTTTTTTTTTTTCCTTTTTTTT	NA	NA	NA	1	NA	NA	NA	NA	NA	16	NA	NA	3	NA	NA	NA	NA
GRM7	CTTTTTTTTTTTCTCCCCCTTC	NA	NA	NA	NA	NA	NA	11	NA	NA	NA	NA	NA	NA	NA	2	NA	NA
GRM7	CTTTTTTTTTTTCTCCCCCTTT	NA	NA	NA	NA	NA	3	NA	NA	NA	NA	NA	NA	NA	NA	NA	NA	NA
GRM7	CTTTTTTTTTTTCTCCCCTCTT	NA	NA	NA	NA	NA	2	NA	NA	NA	NA	NA	NA	NA	NA	NA	NA	NA
GRM7	CTTTTTTTTTTTCTCCTCCCTT	NA	NA	NA	NA	NA	NA	NA	NA	NA	NA	NA	NA	NA	NA	1	NA	NA
GRM7	CTTTTTTTTTTTCTCCTCCTTT	NA	NA	NA	NA	NA	1	NA	NA	NA	NA	NA	NA	NA	NA	NA	NA	NA
GRM7	CTTTTTTTTTTTCTCTCCCCCC	NA	NA	NA	NA	NA	2	NA	NA	NA	NA	NA	NA	NA	NA	NA	NA	NA
GRM7	CTTTTTTTTTTTCTCTCCCCTT	NA	NA	NA	NA	NA	NA	NA	NA	NA	NA	NA	NA	NA	2	NA	NA	NA
GRM7	CTTTTTTTTTTTCTCTCCTTTC	NA	NA	NA	NA	NA	NA	NA	NA	NA	NA	NA	NA	1	NA	NA	NA	NA
GRM7	CTTTTTTTTTTTCTCTCTCTTT	NA	NA	NA	NA	NA	NA	NA	NA	NA	NA	NA	NA	1	NA	NA	NA	NA
GRM7	CTTTTTTTTTTTCTCTTCCCCC	NA	NA	NA	NA	NA	NA	NA	NA	NA	NA	NA	NA	1	NA	NA	NA	NA
GRM7	CTTTTTTTTTTTCTCTTCCCTT	NA	NA	NA	NA	NA	NA	NA	NA	NA	NA	NA	NA	6	NA	6	NA	NA
GRM7	CTTTTTTTTTTTCTCTTCCTCT	NA	NA	NA	NA	NA	NA	NA	NA	NA	NA	NA	NA	NA	NA	1	NA	NA
GRM7	CTTTTTTTTTTTCTCTTCCTTC	NA	NA	NA	NA	NA	NA	NA	NA	NA	NA	NA	NA	NA	NA	1	NA	NA
GRM7	CTTTTTTTTTTTCTCTTCCTTT	NA	NA	NA	1	NA	NA	NA	NA	NA	NA	NA	NA	1	NA	4	NA	NA
GRM7	CTTTTTTTTTTTCTCTTCTCTC	NA	NA	NA	NA	NA	NA	NA	NA	NA	NA	NA	NA	NA	NA	NA	NA	NA
GRM7	CTTTTTTTTTTTCTCTTCTCTT	NA	NA	NA	NA	NA	NA	NA	NA	NA	NA	NA	NA	3	NA	NA	NA	NA
GRM7	CTTTTTTTTTTTCTCTTCTTCT	NA	NA	NA	NA	NA	NA	NA	NA	NA	NA	NA	NA	1	NA	NA	NA	NA
GRM7	CTTTTTTTTTTTCTCTTCTTTC	NA	NA	NA	NA	NA	NA	NA	1	NA	NA	NA	NA	NA	NA	NA	NA	NA
GRM7	CTTTTTTTTTTTCTCTTCTTTT	NA	NA	NA	1	NA	1	NA	NA	NA	NA	2	NA	3	NA	NA	NA	NA
GRM7	CTTTTTTTTTTTCTCTTTCCTT	NA	NA	NA	NA	NA	NA	NA	NA	NA	NA	NA	NA	NA	NA	NA	NA	2
GRM7	CTTTTTTTTTTTCTCTTTCTTT	NA	NA	NA	NA	NA	NA	NA	NA	NA	NA	NA	NA	8	NA	NA	NA	NA
GRM7	CTTTTTTTTTTTCTCTTTTTCC	NA	NA	NA	NA	NA	NA	NA	NA	NA	NA	NA	NA	NA	NA	NA	NA	NA
GRM7	CTTTTTTTTTTTCTCTTTTTTT	NA	NA	NA	NA	NA	NA	NA	NA	NA	NA	NA	NA	NA	NA	1	NA	NA
GRM7	CTTTTTTTTTTTCTTCTCTTTT	NA	NA	NA	1	NA	NA	NA	NA	NA	NA	NA	NA	NA	NA	NA	NA	NA
GRM7	CTTTTTTTTTTTCTTCTTTTCC	NA	NA	NA	NA	NA	NA	NA	NA	NA	NA	NA	NA	NA	NA	NA	NA	NA
GRM7	CTTTTTTTTTTTCTTTCCCCCC	NA	NA	NA	NA	NA	NA	NA	NA	NA	NA	NA	NA	6	NA	NA	NA	NA
GRM7	CTTTTTTTTTTTCTTTCCCCTT	NA	NA	NA	NA	NA	NA	NA	NA	NA	NA	NA	NA	NA	NA	12	NA	NA
GRM7	CTTTTTTTTTTTCTTTCCCTTT	NA	NA	NA	NA	NA	NA	NA	NA	NA	NA	NA	NA	NA	NA	1	NA	NA
GRM7	CTTTTTTTTTTTCTTTCCTCTT	NA	NA	NA	NA	NA	7	NA	NA	NA	NA	NA	NA	NA	NA	NA	NA	NA
GRM7	CTTTTTTTTTTTCTTTCCTTTT	NA	NA	NA	1	NA	NA	NA	NA	NA	NA	NA	NA	6	NA	NA	NA	NA
GRM7	CTTTTTTTTTTTCTTTCTCCTT	NA	NA	NA	NA	NA	1	NA	NA	NA	NA	NA	NA	NA	NA	NA	NA	NA
GRM7	CTTTTTTTTTTTCTTTCTCTTT	NA	NA	NA	NA	NA	NA	NA	NA	NA	NA	NA	NA	NA	1	NA	NA	NA
GRM7	CTTTTTTTTTTTCTTTCTTTTT	NA	NA	NA	3	NA	NA	NA	NA	NA	NA	NA	NA	NA	NA	NA	NA	NA
GRM7	CTTTTTTTTTTTCTTTTCCCCT	NA	NA	NA	1	NA	NA	NA	NA	NA	NA	NA	NA	NA	NA	1	NA	NA
GRM7	CTTTTTTTTTTTCTTTTCCTCT	NA	NA	NA	NA	NA	NA	NA	NA	NA	NA	NA	NA	2	2	1	NA	NA
GRM7	CTTTTTTTTTTTCTTTTCCTTC	NA	NA	NA	NA	NA	NA	NA	NA	NA	NA	NA	NA	NA	NA	74	NA	NA
GRM7	CTTTTTTTTTTTCTTTTCCTTT	NA	NA	NA	1	NA	NA	NA	NA	NA	NA	NA	NA	5	NA	3	NA	NA
GRM7	CTTTTTTTTTTTCTTTTCTCTT	NA	NA	NA	4	NA	NA	NA	NA	NA	NA	NA	NA	NA	2	5	NA	NA
GRM7	CTTTTTTTTTTTCTTTTCTTCC	NA	NA	NA	NA	NA	NA	NA	NA	NA	NA	NA	NA	NA	NA	NA	NA	NA
GRM7	CTTTTTTTTTTTCTTTTCTTCT	NA	NA	NA	1	NA	2	NA	NA	NA	NA	NA	NA	2	NA	NA	NA	NA
GRM7	CTTTTTTTTTTTCTTTTCTTTC	NA	NA	NA	1	NA	NA	NA	NA	NA	NA	NA	NA	1	NA	2	NA	NA
GRM7	CTTTTTTTTTTTCTTTTCTTTT	NA	NA	NA	79	NA	5	NA	NA	NA	NA	1	NA	45	1	17	NA	6
GRM7	CTTTTTTTTTTTCTTTTTCCTT	NA	NA	NA	NA	NA	36	NA	NA	NA	NA	NA	NA	NA	NA	NA	NA	NA
GRM7	CTTTTTTTTTTTCTTTTTCTCC	NA	NA	NA	NA	NA	NA	NA	NA	NA	NA	NA	NA	NA	NA	NA	NA	NA
GRM7	CTTTTTTTTTTTCTTTTTCTCT	NA	NA	NA	NA	NA	NA	NA	NA	NA	NA	NA	NA	NA	NA	NA	NA	NA
GRM7	CTTTTTTTTTTTCTTTTTCTTC	NA	NA	NA	NA	NA	NA	NA	NA	NA	NA	NA	NA	5	NA	NA	NA	NA
GRM7	CTTTTTTTTTTTCTTTTTCTTT	NA	NA	NA	1	NA	NA	NA	NA	NA	1	1	NA	5	82	2	NA	NA
GRM7	CTTTTTTTTTTTCTTTTTTCTC	NA	NA	NA	NA	NA	16	NA	NA	NA	NA	NA	NA	NA	NA	NA	NA	NA
GRM7	CTTTTTTTTTTTCTTTTTTCTT	NA	NA	NA	NA	NA	1	NA	NA	NA	NA	NA	NA	1	NA	NA	NA	NA
GRM7	CTTTTTTTTTTTCTTTTTTTCC	NA	NA	NA	NA	NA	NA	NA	NA	NA	NA	NA	NA	NA	NA	NA	NA	NA
GRM7	CTTTTTTTTTTTCTTTTTTTCT	NA	NA	NA	NA	NA	NA	NA	NA	NA	NA	2	NA	7	NA	NA	NA	NA
GRM7	CTTTTTTTTTTTCTTTTTTTTC	NA	NA	NA	NA	NA	NA	NA	NA	NA	NA	NA	NA	NA	NA	NA	NA	NA
GRM7	CTTTTTTTTTTTCTTTTTTTTT	NA	4	NA	54	NA	5	1	NA	NA	20	8	1	15	39	5	18	NA
GRM7	CTTTTTTTTTTTTCCCTCCCCC	NA	NA	NA	NA	NA	NA	NA	NA	NA	NA	NA	NA	NA	NA	NA	NA	NA
GRM7	CTTTTTTTTTTTTCCCTCTTTT	NA	NA	NA	NA	NA	NA	NA	NA	NA	NA	NA	NA	1	NA	NA	NA	NA
GRM7	CTTTTTTTTTTTTCCCTTCCTT	NA	NA	NA	NA	NA	NA	NA	NA	NA	NA	NA	NA	1	NA	NA	NA	NA
GRM7	CTTTTTTTTTTTTCCTCCCCCC	NA	NA	NA	NA	NA	1	NA	NA	NA	NA	NA	NA	NA	NA	NA	NA	NA
GRM7	CTTTTTTTTTTTTCCTCCCCCT	NA	NA	NA	NA	NA	NA	NA	NA	NA	NA	NA	NA	NA	NA	NA	NA	NA
GRM7	CTTTTTTTTTTTTCCTTCCCCC	NA	NA	NA	NA	NA	NA	NA	NA	NA	NA	NA	NA	1	NA	NA	NA	NA
GRM7	CTTTTTTTTTTTTCCTTCCCTT	NA	NA	NA	NA	NA	NA	NA	NA	NA	NA	NA	NA	1	NA	NA	NA	NA
GRM7	CTTTTTTTTTTTTCCTTCCTTC	NA	NA	NA	NA	NA	NA	NA	NA	NA	NA	NA	NA	1	NA	NA	NA	NA
GRM7	CTTTTTTTTTTTTCCTTCCTTT	NA	NA	NA	NA	NA	NA	NA	NA	NA	NA	NA	NA	NA	NA	NA	NA	NA
GRM7	CTTTTTTTTTTTTCCTTCTCTC	NA	NA	NA	NA	NA	NA	NA	NA	NA	NA	NA	NA	NA	NA	NA	NA	NA
GRM7	CTTTTTTTTTTTTCCTTCTCTT	NA	NA	NA	NA	NA	NA	NA	NA	NA	NA	NA	NA	1	NA	NA	NA	NA
GRM7	CTTTTTTTTTTTTCCTTCTTCT	NA	NA	NA	NA	NA	NA	NA	NA	NA	NA	NA	NA	1	NA	NA	NA	NA
GRM7	CTTTTTTTTTTTTCCTTCTTTT	NA	NA	NA	NA	NA	NA	NA	NA	NA	NA	NA	NA	56	NA	NA	5	NA
GRM7	CTTTTTTTTTTTTCCTTTTCTT	NA	NA	NA	NA	NA	NA	NA	NA	NA	NA	NA	NA	1	NA	NA	NA	NA
GRM7	CTTTTTTTTTTTTCCTTTTTTT	NA	NA	NA	NA	NA	NA	NA	NA	NA	NA	NA	NA	1	NA	NA	NA	NA
GRM7	CTTTTTTTTTTTTCTTCCCCCT	NA	NA	NA	NA	NA	NA	NA	NA	NA	NA	NA	NA	NA	NA	1	NA	NA
GRM7	CTTTTTTTTTTTTCTTCCCTTT	NA	NA	NA	NA	NA	NA	NA	7	NA	NA	NA	NA	NA	NA	NA	NA	NA
GRM7	CTTTTTTTTTTTTCTTCCTTTT	NA	NA	NA	NA	NA	NA	NA	NA	NA	NA	NA	NA	2	NA	NA	NA	NA
GRM7	CTTTTTTTTTTTTCTTCTCTTT	NA	NA	NA	NA	NA	NA	NA	NA	NA	NA	NA	NA	NA	NA	NA	NA	NA
GRM7	CTTTTTTTTTTTTCTTCTTTTT	NA	NA	NA	NA	NA	NA	NA	NA	NA	NA	NA	NA	1	NA	NA	NA	NA
GRM7	CTTTTTTTTTTTTCTTTCCCCC	NA	NA	NA	5	NA	NA	NA	NA	NA	NA	NA	NA	1	NA	NA	NA	NA
GRM7	CTTTTTTTTTTTTCTTTCCCCT	NA	NA	NA	NA	NA	NA	NA	NA	NA	NA	NA	NA	3	NA	8	NA	NA
GRM7	CTTTTTTTTTTTTCTTTCCTCT	NA	NA	NA	NA	NA	NA	NA	NA	NA	NA	NA	NA	NA	NA	NA	NA	NA
GRM7	CTTTTTTTTTTTTCTTTCCTTT	NA	NA	NA	NA	NA	NA	NA	NA	1	NA	NA	NA	NA	NA	NA	3	4
GRM7	CTTTTTTTTTTTTCTTTCTCTT	NA	NA	NA	NA	NA	NA	NA	NA	NA	NA	NA	NA	NA	NA	NA	1	NA
GRM7	CTTTTTTTTTTTTCTTTCTTTT	NA	NA	NA	NA	NA	NA	NA	NA	NA	NA	NA	NA	8	2	2	1	NA
GRM7	CTTTTTTTTTTTTCTTTTCCTT	NA	NA	NA	NA	NA	NA	NA	NA	NA	NA	NA	NA	NA	NA	NA	NA	1
GRM7	CTTTTTTTTTTTTCTTTTCTTT	NA	NA	NA	NA	NA	NA	NA	NA	NA	NA	NA	NA	NA	NA	NA	NA	NA
GRM7	CTTTTTTTTTTTTCTTTTTCTT	NA	NA	10	NA	NA	1	NA	NA	NA	NA	NA	NA	NA	NA	NA	NA	NA
GRM7	CTTTTTTTTTTTTCTTTTTTCT	NA	NA	NA	NA	NA	NA	NA	NA	NA	1	NA	NA	NA	NA	NA	NA	NA
GRM7	CTTTTTTTTTTTTCTTTTTTTC	NA	NA	NA	NA	NA	NA	1	NA	NA	NA	NA	NA	NA	NA	NA	NA	NA
GRM7	CTTTTTTTTTTTTCTTTTTTTT	1	NA	NA	1	NA	1	NA	NA	NA	6	NA	NA	5	NA	1	1	NA
GRM7	CTTTTTTTTTTTTTCCCCCCCC	NA	NA	NA	NA	NA	1	NA	NA	NA	NA	NA	NA	NA	NA	NA	NA	NA
GRM7	CTTTTTTTTTTTTTCCCCCTTC	NA	NA	NA	NA	NA	NA	1	NA	NA	NA	NA	NA	NA	NA	NA	NA	NA
GRM7	CTTTTTTTTTTTTTCCCCCTTT	NA	NA	NA	NA	NA	3	NA	NA	NA	NA	NA	NA	NA	NA	NA	NA	NA
GRM7	CTTTTTTTTTTTTTCCCCTCTT	NA	NA	NA	NA	NA	4	NA	NA	NA	NA	NA	NA	NA	NA	NA	NA	NA
GRM7	CTTTTTTTTTTTTTCCTCCCCC	NA	NA	NA	NA	NA	NA	NA	NA	NA	NA	NA	NA	1	NA	NA	NA	NA
GRM7	CTTTTTTTTTTTTTCCTCCCTC	NA	NA	NA	NA	NA	NA	NA	NA	NA	NA	NA	1	NA	NA	NA	NA	NA
GRM7	CTTTTTTTTTTTTTCCTCCCTT	NA	NA	NA	NA	NA	NA	NA	NA	NA	NA	NA	1	NA	NA	NA	NA	NA
GRM7	CTTTTTTTTTTTTTCCTCCTTT	NA	NA	NA	NA	NA	NA	NA	NA	NA	NA	NA	NA	NA	NA	NA	NA	4
GRM7	CTTTTTTTTTTTTTCCTCTTTT	NA	NA	NA	NA	NA	NA	NA	NA	NA	NA	NA	NA	NA	NA	NA	NA	1
GRM7	CTTTTTTTTTTTTTCCTTCCTT	NA	NA	NA	NA	NA	NA	NA	NA	NA	NA	NA	NA	4	NA	NA	NA	NA
GRM7	CTTTTTTTTTTTTTCTCCCCCC	NA	NA	NA	NA	NA	80	NA	NA	NA	NA	NA	NA	NA	NA	NA	8	NA
GRM7	CTTTTTTTTTTTTTCTCCCCCT	NA	NA	NA	NA	NA	NA	NA	NA	NA	NA	NA	NA	NA	NA	3	NA	NA
GRM7	CTTTTTTTTTTTTTCTCCCTTC	NA	NA	NA	NA	NA	NA	NA	NA	NA	NA	NA	NA	1	NA	NA	NA	NA
GRM7	CTTTTTTTTTTTTTCTCCCTTT	NA	NA	NA	1	NA	NA	NA	NA	NA	NA	NA	NA	NA	NA	NA	NA	NA
GRM7	CTTTTTTTTTTTTTCTCCTTTC	NA	NA	NA	NA	NA	NA	NA	NA	NA	NA	NA	NA	NA	NA	9	NA	1
GRM7	CTTTTTTTTTTTTTCTCTTCTT	NA	NA	NA	NA	32	NA	NA	NA	NA	NA	NA	NA	NA	NA	NA	NA	NA
GRM7	CTTTTTTTTTTTTTCTCTTTTT	2	NA	NA	NA	NA	NA	NA	NA	NA	NA	NA	NA	NA	NA	NA	NA	NA
GRM7	CTTTTTTTTTTTTTCTTCCCCC	NA	NA	NA	NA	NA	NA	NA	NA	NA	NA	NA	NA	2	NA	NA	NA	NA
GRM7	CTTTTTTTTTTTTTCTTCCCCT	NA	NA	NA	NA	NA	NA	NA	NA	NA	NA	NA	NA	2	NA	NA	NA	NA
GRM7	CTTTTTTTTTTTTTCTTCCCTC	NA	NA	NA	NA	NA	NA	NA	NA	NA	NA	NA	NA	NA	NA	1	NA	NA
GRM7	CTTTTTTTTTTTTTCTTCCCTT	NA	NA	NA	NA	NA	NA	4	NA	NA	NA	2	NA	NA	NA	57	NA	NA
GRM7	CTTTTTTTTTTTTTCTTCCTCT	NA	NA	NA	NA	NA	NA	NA	NA	NA	NA	NA	NA	1	NA	4	NA	NA
GRM7	CTTTTTTTTTTTTTCTTCCTTC	NA	NA	NA	NA	NA	NA	NA	NA	NA	NA	1	NA	1	NA	NA	1	NA
GRM7	CTTTTTTTTTTTTTCTTCCTTT	NA	NA	NA	6	NA	11	NA	14	NA	NA	NA	NA	1	NA	8	NA	1
GRM7	CTTTTTTTTTTTTTCTTCTCTC	NA	NA	NA	NA	NA	NA	NA	NA	NA	NA	NA	NA	NA	NA	NA	NA	NA
GRM7	CTTTTTTTTTTTTTCTTCTCTT	NA	NA	NA	NA	7	1	NA	NA	NA	NA	NA	NA	NA	NA	1	NA	NA
GRM7	CTTTTTTTTTTTTTCTTCTTCC	NA	NA	NA	NA	NA	NA	78	NA	NA	NA	NA	NA	NA	NA	NA	NA	NA
GRM7	CTTTTTTTTTTTTTCTTCTTCT	NA	NA	NA	NA	NA	NA	NA	NA	1	NA	NA	NA	2	NA	NA	NA	NA
GRM7	CTTTTTTTTTTTTTCTTCTTTC	NA	NA	NA	NA	NA	NA	NA	1	NA	NA	NA	NA	NA	NA	NA	NA	NA
GRM7	CTTTTTTTTTTTTTCTTCTTTT	NA	NA	NA	3	NA	25	1	11	NA	NA	NA	NA	8	NA	10	NA	NA
GRM7	CTTTTTTTTTTTTTCTTTCCTT	NA	NA	NA	NA	NA	NA	NA	NA	NA	NA	NA	NA	1	NA	NA	NA	1
GRM7	CTTTTTTTTTTTTTCTTTCTTT	NA	NA	1	NA	NA	NA	NA	NA	NA	NA	NA	NA	NA	NA	5	NA	NA
GRM7	CTTTTTTTTTTTTTCTTTTCTT	NA	NA	NA	NA	NA	NA	NA	NA	NA	NA	NA	NA	1	NA	NA	NA	NA
GRM7	CTTTTTTTTTTTTTCTTTTTCC	NA	NA	NA	NA	NA	NA	1	NA	NA	NA	NA	NA	1	NA	NA	NA	NA
GRM7	CTTTTTTTTTTTTTCTTTTTCT	NA	NA	NA	NA	NA	NA	NA	NA	NA	NA	NA	NA	NA	NA	1	NA	NA
GRM7	CTTTTTTTTTTTTTCTTTTTTC	NA	NA	NA	NA	NA	NA	NA	NA	NA	NA	1	NA	NA	NA	NA	1	NA
GRM7	CTTTTTTTTTTTTTCTTTTTTT	NA	NA	NA	2	1	3	NA	1	1	NA	2	NA	3	1	3	NA	NA
GRM7	CTTTTTTTTTTTTTTCCCCTTC	NA	NA	NA	NA	NA	NA	NA	NA	NA	NA	NA	NA	NA	NA	1	NA	NA
GRM7	CTTTTTTTTTTTTTTCCCTCTT	NA	NA	NA	NA	NA	NA	NA	17	NA	NA	NA	NA	NA	NA	NA	NA	NA
GRM7	CTTTTTTTTTTTTTTCTCTTTT	NA	NA	NA	NA	NA	1	1	NA	NA	NA	NA	NA	2	NA	NA	NA	NA
GRM7	CTTTTTTTTTTTTTTCTTCTTT	NA	NA	NA	1	NA	NA	NA	NA	NA	NA	NA	NA	1	NA	NA	NA	NA
GRM7	CTTTTTTTTTTTTTTCTTTCTT	NA	NA	NA	NA	NA	1	NA	NA	NA	1	NA	NA	NA	NA	NA	NA	NA
GRM7	CTTTTTTTTTTTTTTCTTTTCC	NA	NA	NA	NA	1	NA	NA	NA	NA	NA	NA	NA	NA	NA	NA	NA	NA
GRM7	CTTTTTTTTTTTTTTCTTTTTT	NA	NA	NA	NA	NA	NA	1	NA	1	2	NA	NA	NA	NA	NA	NA	NA
GRM7	CTTTTTTTTTTTTTTTCCCCCC	NA	NA	NA	1	NA	1	6	NA	NA	NA	NA	NA	NA	1	NA	NA	3
GRM7	CTTTTTTTTTTTTTTTCCCCTC	NA	NA	NA	NA	NA	NA	NA	NA	NA	NA	4	NA	NA	NA	NA	NA	1
GRM7	CTTTTTTTTTTTTTTTCCCCTT	NA	NA	NA	NA	NA	NA	NA	NA	NA	NA	NA	NA	1	NA	10	NA	NA
GRM7	CTTTTTTTTTTTTTTTCCCTTC	NA	NA	NA	NA	NA	NA	NA	NA	1	NA	NA	NA	NA	NA	NA	NA	NA
GRM7	CTTTTTTTTTTTTTTTCCCTTT	2	NA	NA	NA	NA	NA	NA	NA	NA	NA	NA	NA	NA	NA	NA	NA	3
GRM7	CTTTTTTTTTTTTTTTCCTCTC	NA	NA	NA	NA	NA	8	2	NA	NA	NA	NA	NA	NA	NA	NA	NA	NA
GRM7	CTTTTTTTTTTTTTTTCCTCTT	NA	NA	NA	1	NA	1	NA	NA	NA	NA	NA	NA	NA	NA	NA	NA	NA
GRM7	CTTTTTTTTTTTTTTTCCTTCT	NA	NA	NA	NA	NA	NA	NA	NA	1	NA	NA	NA	NA	NA	NA	NA	NA
GRM7	CTTTTTTTTTTTTTTTCCTTTT	NA	NA	NA	NA	NA	1	NA	NA	NA	NA	NA	NA	1	NA	NA	NA	NA
GRM7	CTTTTTTTTTTTTTTTCTCCCC	NA	NA	NA	NA	NA	1	NA	NA	NA	NA	NA	NA	NA	NA	NA	NA	NA
GRM7	CTTTTTTTTTTTTTTTCTCCTC	NA	NA	NA	NA	NA	NA	NA	NA	NA	NA	NA	NA	NA	NA	NA	NA	1
GRM7	CTTTTTTTTTTTTTTTCTCTTT	NA	NA	NA	1	NA	NA	NA	NA	NA	1	2	NA	NA	NA	NA	NA	NA
GRM7	CTTTTTTTTTTTTTTTCTTTCC	NA	NA	NA	NA	1	NA	NA	NA	NA	NA	NA	NA	NA	NA	NA	NA	NA
GRM7	CTTTTTTTTTTTTTTTCTTTTT	1	NA	NA	NA	NA	NA	NA	NA	NA	4	2	NA	1	NA	NA	NA	NA
GRM7	CTTTTTTTTTTTTTTTTCCCCC	NA	NA	NA	NA	NA	NA	NA	NA	NA	NA	NA	2	3	NA	5	NA	1
GRM7	CTTTTTTTTTTTTTTTTCCCCT	NA	NA	NA	2	NA	1	NA	NA	5	10	NA	NA	NA	16	6	NA	NA
GRM7	CTTTTTTTTTTTTTTTTCCCTC	NA	NA	NA	NA	NA	NA	NA	NA	NA	6	NA	NA	NA	NA	7	NA	NA
GRM7	CTTTTTTTTTTTTTTTTCCCTT	NA	NA	NA	NA	NA	5	6	NA	3	1	4	1	7	NA	6	NA	NA
GRM7	CTTTTTTTTTTTTTTTTCCTCC	NA	NA	NA	NA	NA	NA	NA	NA	NA	NA	NA	NA	NA	NA	NA	NA	NA
GRM7	CTTTTTTTTTTTTTTTTCCTCT	NA	NA	NA	NA	NA	NA	NA	NA	NA	NA	NA	NA	2	5	NA	NA	NA
GRM7	CTTTTTTTTTTTTTTTTCCTTC	NA	NA	NA	NA	NA	NA	1	NA	17	NA	NA	NA	NA	NA	3	NA	NA
GRM7	CTTTTTTTTTTTTTTTTCCTTT	NA	NA	NA	NA	NA	1	8	NA	26	1	1	NA	6	3	10	NA	NA
GRM7	CTTTTTTTTTTTTTTTTCTCCT	NA	NA	NA	1	7	20	NA	7	NA	1	NA	NA	NA	1	NA	NA	3
GRM7	CTTTTTTTTTTTTTTTTCTCTC	NA	NA	NA	1	NA	1	NA	NA	NA	NA	NA	NA	NA	NA	1	NA	NA
GRM7	CTTTTTTTTTTTTTTTTCTCTT	NA	2	NA	26	NA	1	NA	NA	NA	1	2	NA	6	27	11	2	NA
GRM7	CTTTTTTTTTTTTTTTTCTTCC	NA	NA	NA	NA	NA	NA	NA	NA	NA	NA	NA	NA	NA	NA	NA	1	NA
GRM7	CTTTTTTTTTTTTTTTTCTTCT	NA	NA	NA	NA	2	NA	1	NA	2	NA	NA	NA	5	NA	1	1	NA
GRM7	CTTTTTTTTTTTTTTTTCTTTC	NA	NA	NA	NA	2	NA	NA	1	NA	NA	NA	NA	1	NA	11	NA	NA
GRM7	CTTTTTTTTTTTTTTTTCTTTT	NA	1	4	19	11	101	22	NA	10	25	18	12	59	5	22	15	2
GRM7	CTTTTTTTTTTTTTTTTTCCCC	NA	NA	NA	NA	NA	28	NA	NA	NA	NA	1	NA	NA	NA	NA	NA	NA
GRM7	CTTTTTTTTTTTTTTTTTCCCT	NA	1	NA	NA	NA	NA	NA	NA	3	NA	NA	NA	NA	NA	NA	NA	NA
GRM7	CTTTTTTTTTTTTTTTTTCCTC	NA	NA	NA	NA	NA	1	NA	NA	NA	NA	NA	1	NA	NA	NA	NA	NA
GRM7	CTTTTTTTTTTTTTTTTTCCTT	NA	NA	NA	NA	NA	2	NA	NA	NA	NA	NA	NA	2	NA	NA	NA	NA
GRM7	CTTTTTTTTTTTTTTTTTCTCC	NA	NA	NA	NA	NA	NA	NA	NA	NA	NA	NA	NA	1	NA	NA	NA	NA
GRM7	CTTTTTTTTTTTTTTTTTCTCT	NA	NA	NA	NA	NA	NA	NA	6	1	NA	NA	NA	NA	NA	NA	NA	NA
GRM7	CTTTTTTTTTTTTTTTTTCTTT	NA	NA	NA	NA	7	1	NA	1	1	29	7	3	8	2	9	7	2
GRM7	CTTTTTTTTTTTTTTTTTTCCT	NA	NA	NA	NA	NA	NA	NA	NA	NA	NA	NA	NA	NA	NA	NA	NA	1
GRM7	CTTTTTTTTTTTTTTTTTTCTC	NA	NA	NA	NA	NA	23	NA	NA	2	3	1	1	NA	NA	NA	NA	NA
GRM7	CTTTTTTTTTTTTTTTTTTCTT	1	NA	NA	NA	27	71	NA	NA	6	23	4	NA	8	NA	3	NA	3
GRM7	CTTTTTTTTTTTTTTTTTTTCC	NA	NA	NA	NA	228	NA	NA	NA	NA	NA	NA	NA	1	NA	NA	NA	NA
GRM7	CTTTTTTTTTTTTTTTTTTTCT	NA	NA	NA	2	2	20	NA	1	NA	11	NA	1	5	NA	NA	NA	NA
GRM7	CTTTTTTTTTTTTTTTTTTTTC	NA	NA	NA	NA	2	4	12	NA	3	1	2	1	NA	NA	NA	NA	NA
GRM7	CTTTTTTTTTTTTTTTTTTTTT	8	13	19	111	22	188	66	NA	63	413	79	24	69	26	32	3	3
GRM7	TCCCCCTTTTTTCTCTTCCCTT	NA	NA	NA	NA	NA	NA	NA	NA	NA	NA	NA	NA	1	NA	NA	NA	NA
GRM7	TCCCTTTTTTTTTTTTTTTTTT	NA	NA	NA	NA	NA	NA	NA	NA	NA	NA	NA	NA	NA	NA	1	NA	NA
GRM7	TCCTCTTTCTTTCTTTTCCTCC	NA	NA	NA	NA	NA	NA	NA	NA	NA	NA	NA	NA	1	NA	NA	NA	NA
GRM7	TCCTCTTTCTTTTTTTTTTTTT	NA	NA	NA	NA	NA	NA	NA	NA	NA	NA	NA	NA	1	NA	NA	NA	NA
GRM7	TCCTCTTTTCTTTTTTTCCTTT	NA	NA	NA	NA	NA	NA	NA	NA	NA	NA	NA	NA	NA	NA	NA	NA	NA
GRM7	TCCTCTTTTTTTCCTTTCTTTT	NA	NA	NA	NA	NA	NA	NA	NA	NA	NA	NA	NA	1	NA	NA	NA	NA
GRM7	TCCTCTTTTTTTTTTTTCCTTT	NA	NA	NA	NA	NA	NA	NA	NA	NA	NA	NA	NA	NA	NA	NA	NA	NA
GRM7	TCCTTCTTTTTTTTTTTTTTTT	NA	NA	NA	NA	NA	NA	NA	NA	NA	NA	NA	NA	1	NA	NA	NA	NA
GRM7	TCCTTTCCTTTTTTTTTTCTTT	NA	NA	NA	NA	NA	NA	NA	NA	NA	NA	NA	NA	NA	NA	NA	NA	1
GRM7	TCCTTTTTTTTCCTTTTCCTCC	NA	NA	NA	NA	NA	NA	NA	NA	NA	NA	NA	NA	1	NA	NA	NA	NA
GRM7	TCCTTTTTTTTCTTTTTTTTCT	NA	NA	NA	NA	NA	NA	NA	NA	NA	NA	NA	NA	1	NA	NA	NA	NA
GRM7	TCCTTTTTTTTCTTTTTTTTTT	NA	NA	NA	NA	NA	NA	NA	NA	NA	NA	NA	NA	NA	NA	NA	1	NA
GRM7	TCCTTTTTTTTTCTCTTCTTTT	NA	NA	NA	NA	NA	NA	NA	NA	NA	NA	NA	NA	1	NA	NA	NA	NA
GRM7	TCCTTTTTTTTTCTTTCCCCCC	NA	NA	NA	NA	NA	NA	NA	NA	NA	NA	NA	NA	1	NA	NA	NA	NA
GRM7	TCCTTTTTTTTTCTTTTCTTTT	NA	NA	NA	NA	NA	NA	NA	NA	NA	NA	NA	NA	1	NA	NA	NA	NA
GRM7	TCCTTTTTTTTTCTTTTTTTTC	NA	1	NA	NA	NA	NA	NA	NA	NA	NA	NA	NA	NA	NA	NA	NA	NA
GRM7	TCCTTTTTTTTTCTTTTTTTTT	NA	NA	NA	NA	NA	NA	NA	NA	NA	NA	NA	NA	1	NA	NA	NA	NA
GRM7	TCCTTTTTTTTTTTCCTCCCCT	NA	NA	NA	NA	NA	NA	NA	NA	NA	NA	NA	NA	1	NA	NA	NA	NA
GRM7	TCCTTTTTTTTTTTCTTCTTCT	NA	NA	NA	NA	NA	NA	NA	NA	NA	NA	NA	NA	1	NA	NA	NA	NA
GRM7	TCCTTTTTTTTTTTCTTCTTTC	NA	1	NA	NA	NA	NA	NA	NA	NA	NA	NA	NA	NA	NA	NA	NA	NA
GRM7	TCCTTTTTTTTTTTCTTTTTTT	NA	NA	NA	NA	NA	NA	NA	NA	NA	NA	NA	NA	2	NA	NA	NA	NA
GRM7	TCCTTTTTTTTTTTTCTCTTTT	NA	NA	NA	NA	NA	NA	NA	NA	NA	NA	NA	NA	1	NA	NA	NA	NA
GRM7	TCCTTTTTTTTTTTTTCCTTTT	NA	NA	NA	NA	NA	NA	NA	NA	NA	NA	1	NA	NA	NA	NA	NA	NA
GRM7	TCCTTTTTTTTTTTTTTCCCCC	NA	1	NA	NA	NA	NA	NA	NA	NA	NA	NA	NA	1	NA	NA	NA	NA
GRM7	TCCTTTTTTTTTTTTTTCCTCT	NA	NA	NA	NA	NA	NA	NA	NA	NA	NA	NA	NA	1	NA	NA	NA	NA
GRM7	TCCTTTTTTTTTTTTTTCTTTT	NA	NA	NA	NA	NA	NA	NA	NA	NA	NA	NA	NA	4	NA	NA	2	NA
GRM7	TCCTTTTTTTTTTTTTTTCCCT	NA	2	NA	NA	NA	NA	NA	NA	NA	NA	NA	NA	NA	NA	NA	NA	NA
GRM7	TCCTTTTTTTTTTTTTTTCTTT	NA	NA	NA	NA	NA	NA	NA	NA	NA	NA	NA	NA	1	NA	NA	NA	NA
GRM7	TCCTTTTTTTTTTTTTTTTCTC	NA	NA	NA	NA	NA	NA	NA	NA	NA	NA	NA	NA	1	NA	NA	NA	NA
GRM7	TCCTTTTTTTTTTTTTTTTCTT	NA	NA	NA	NA	1	NA	NA	NA	NA	NA	NA	NA	23	NA	NA	NA	NA
GRM7	TCCTTTTTTTTTTTTTTTTTCT	NA	NA	NA	NA	NA	NA	NA	NA	NA	NA	NA	NA	1	NA	NA	NA	NA
GRM7	TCCTTTTTTTTTTTTTTTTTTC	NA	1	NA	NA	NA	NA	NA	NA	NA	NA	NA	NA	NA	NA	NA	NA	NA
GRM7	TCCTTTTTTTTTTTTTTTTTTT	NA	12	NA	NA	NA	NA	NA	NA	NA	NA	NA	NA	8	NA	NA	1	NA
GRM7	TCTCCCTTTTTTCTTTTCCTTT	NA	NA	NA	NA	NA	NA	NA	NA	NA	NA	NA	NA	2	NA	NA	NA	NA
GRM7	TCTCCCTTTTTTCTTTTCTTTT	NA	NA	NA	NA	NA	NA	NA	NA	NA	NA	NA	NA	1	NA	NA	NA	NA
GRM7	TCTCCCTTTTTTTTTCTTCTTT	NA	NA	NA	NA	NA	NA	NA	NA	NA	NA	NA	NA	NA	NA	NA	NA	1
GRM7	TCTCCCTTTTTTTTTTTCCCTT	NA	NA	NA	NA	NA	NA	NA	NA	NA	NA	NA	NA	NA	NA	1	NA	NA
GRM7	TCTCCCTTTTTTTTTTTTCTTT	NA	NA	NA	NA	NA	NA	NA	NA	NA	NA	NA	NA	NA	NA	NA	NA	1
GRM7	TCTCCTTTTTTTTTCTTCCTTT	NA	NA	NA	NA	NA	NA	NA	NA	NA	NA	NA	NA	NA	NA	NA	NA	NA
GRM7	TCTCTCTTTTTCCTCTTCCCTT	NA	NA	NA	NA	NA	NA	NA	NA	NA	NA	NA	NA	NA	NA	2	NA	NA
GRM7	TCTCTCTTTTTTCTCTTCCTTT	NA	NA	NA	NA	NA	NA	NA	NA	NA	NA	NA	NA	NA	NA	NA	NA	NA
GRM7	TCTCTCTTTTTTCTTTTCCCCT	NA	NA	NA	NA	NA	NA	NA	NA	NA	NA	NA	NA	NA	NA	1	NA	NA
GRM7	TCTCTCTTTTTTCTTTTCCCTT	NA	NA	NA	NA	NA	NA	NA	NA	NA	NA	NA	NA	NA	NA	1	NA	NA
GRM7	TCTCTCTTTTTTCTTTTCTTTT	NA	NA	NA	NA	NA	NA	NA	NA	NA	NA	NA	NA	NA	NA	22	NA	NA
GRM7	TCTCTCTTTTTTTTTTTCCCCT	NA	NA	NA	NA	NA	NA	NA	NA	NA	NA	NA	NA	NA	1	1	NA	NA
GRM7	TCTCTCTTTTTTTTTTTCCCTT	NA	NA	NA	NA	NA	NA	NA	NA	NA	NA	NA	NA	NA	NA	1	NA	NA
GRM7	TCTCTTTTTTTCCTTTTTTTTT	NA	NA	NA	NA	1	NA	NA	NA	NA	NA	NA	NA	NA	NA	NA	NA	NA
GRM7	TCTCTTTTTTTTTTCTTCTCTT	NA	NA	NA	NA	2	NA	NA	NA	NA	NA	NA	NA	NA	NA	NA	NA	NA
GRM7	TCTCTTTTTTTTTTCTTCTTTT	NA	NA	NA	NA	NA	NA	NA	1	NA	NA	NA	NA	NA	NA	NA	NA	NA
GRM7	TCTCTTTTTTTTTTTCCCTCTT	NA	NA	NA	NA	NA	NA	NA	1	NA	NA	NA	NA	NA	NA	NA	NA	NA
GRM7	TCTCTTTTTTTTTTTTTCCCCC	NA	NA	NA	NA	NA	NA	NA	1	NA	NA	NA	NA	NA	NA	NA	NA	NA
GRM7	TCTCTTTTTTTTTTTTTCCTTT	NA	NA	NA	NA	NA	NA	NA	NA	NA	NA	NA	NA	NA	NA	1	NA	NA
GRM7	TCTCTTTTTTTTTTTTTTTCTT	NA	NA	NA	NA	1	NA	NA	NA	NA	NA	NA	NA	NA	NA	NA	NA	NA
GRM7	TCTCTTTTTTTTTTTTTTTTTT	NA	NA	NA	NA	NA	NA	NA	NA	NA	NA	NA	NA	NA	NA	3	NA	NA
GRM7	TCTTCCTTTTTCCCTTTTTCTT	NA	NA	NA	NA	2	NA	NA	NA	NA	NA	NA	NA	NA	NA	NA	NA	NA
GRM7	TCTTCCTTTTTTCTTTTTTTTT	NA	NA	NA	NA	NA	NA	NA	NA	NA	NA	NA	NA	NA	1	NA	NA	NA
GRM7	TCTTCCTTTTTTTTCTTCTCTT	NA	NA	NA	NA	NA	NA	NA	NA	NA	NA	NA	NA	1	NA	NA	NA	NA
GRM7	TCTTCCTTTTTTTTCTTCTTTT	NA	NA	NA	NA	NA	NA	NA	NA	NA	NA	NA	NA	1	NA	NA	NA	NA
GRM7	TCTTCTCTCTTCTTTTTCTTTT	NA	NA	NA	NA	NA	NA	NA	NA	NA	NA	NA	NA	1	NA	NA	NA	NA
GRM7	TCTTCTTCTTTTTCCCTCCCCC	NA	NA	NA	NA	NA	NA	NA	NA	NA	NA	NA	NA	NA	NA	NA	NA	NA
GRM7	TCTTCTTTTCTTTTCTTCCTTT	NA	NA	NA	NA	NA	1	NA	NA	NA	NA	NA	NA	NA	NA	NA	NA	NA
GRM7	TCTTCTTTTTCTTTTTTTCTTT	NA	NA	NA	NA	NA	NA	NA	1	NA	NA	NA	NA	NA	NA	NA	NA	NA
GRM7	TCTTCTTTTTTCCTTTTCTCTT	NA	NA	NA	NA	NA	NA	NA	NA	NA	NA	NA	NA	NA	NA	1	NA	NA
GRM7	TCTTCTTTTTTCTTTTTTTTCT	NA	NA	NA	NA	NA	NA	NA	NA	NA	NA	NA	NA	1	NA	NA	NA	NA
GRM7	TCTTCTTTTTTTCCCTTCTCTC	NA	NA	NA	NA	NA	NA	NA	NA	NA	NA	NA	NA	NA	NA	NA	NA	NA
GRM7	TCTTCTTTTTTTCCTCTTCTTT	NA	NA	NA	NA	NA	NA	NA	NA	NA	NA	NA	1	NA	NA	NA	NA	NA
GRM7	TCTTCTTTTTTTCCTTTCCTTT	NA	NA	NA	NA	NA	NA	NA	NA	NA	NA	NA	NA	NA	NA	NA	NA	NA
GRM7	TCTTCTTTTTTTCTCTTTTTTT	NA	NA	NA	NA	NA	NA	NA	NA	NA	NA	NA	NA	NA	NA	NA	NA	2
GRM7	TCTTCTTTTTTTCTTTTTTTCC	NA	NA	NA	NA	NA	NA	NA	NA	NA	NA	NA	NA	NA	NA	NA	NA	NA
GRM7	TCTTCTTTTTTTCTTTTTTTTT	NA	NA	NA	NA	NA	NA	NA	NA	NA	NA	NA	NA	1	NA	NA	NA	NA
GRM7	TCTTCTTTTTTTTCCCTCCCCC	NA	NA	NA	NA	NA	NA	NA	NA	NA	NA	NA	NA	NA	NA	NA	NA	NA
GRM7	TCTTCTTTTTTTTCTCCCCTTT	NA	NA	NA	NA	NA	NA	NA	NA	NA	NA	NA	NA	NA	NA	NA	NA	1
GRM7	TCTTCTTTTTTTTTCTTCCCCC	NA	NA	NA	NA	NA	NA	NA	NA	NA	NA	NA	NA	1	NA	NA	NA	NA
GRM7	TCTTCTTTTTTTTTCTTCCTTT	NA	NA	NA	NA	NA	NA	NA	NA	NA	NA	NA	NA	NA	NA	1	NA	NA
GRM7	TCTTCTTTTTTTTTCTTCTTTT	NA	NA	NA	NA	NA	NA	NA	NA	NA	NA	NA	NA	1	NA	1	NA	NA
GRM7	TCTTCTTTTTTTTTTCCTTTTT	NA	NA	NA	NA	NA	NA	NA	NA	NA	NA	NA	1	NA	NA	NA	NA	NA
GRM7	TCTTCTTTTTTTTTTTCCCTCT	NA	NA	NA	NA	NA	NA	NA	NA	NA	NA	NA	NA	NA	NA	NA	NA	2
GRM7	TCTTCTTTTTTTTTTTCTTCTT	NA	NA	NA	NA	NA	NA	NA	NA	1	NA	NA	NA	NA	NA	NA	NA	NA
GRM7	TCTTCTTTTTTTTTTTTCTCCT	NA	NA	NA	NA	1	NA	NA	NA	NA	NA	NA	NA	NA	NA	NA	NA	NA
GRM7	TCTTCTTTTTTTTTTTTCTTCT	NA	NA	NA	NA	NA	NA	NA	NA	NA	NA	NA	NA	1	NA	NA	NA	NA
GRM7	TCTTCTTTTTTTTTTTTCTTTT	NA	NA	NA	NA	NA	NA	NA	NA	NA	NA	NA	NA	NA	NA	1	NA	NA
GRM7	TCTTCTTTTTTTTTTTTTCTTT	NA	NA	NA	NA	NA	NA	NA	1	NA	NA	NA	NA	NA	NA	NA	NA	NA
GRM7	TCTTCTTTTTTTTTTTTTTCTT	NA	NA	NA	NA	1	NA	NA	NA	NA	NA	NA	NA	NA	NA	NA	NA	NA
GRM7	TCTTCTTTTTTTTTTTTTTTTT	NA	NA	3	NA	NA	NA	NA	NA	1	NA	2	NA	NA	NA	NA	NA	NA
GRM7	TCTTTCTTCTTTCTTTTTTTTT	NA	NA	NA	NA	NA	NA	NA	NA	NA	NA	NA	NA	NA	1	NA	NA	NA
GRM7	TCTTTCTTTCTTCTTTTTTTTT	NA	NA	NA	NA	NA	NA	NA	NA	NA	NA	NA	NA	NA	1	NA	NA	NA
GRM7	TCTTTCTTTCTTTCTTTCTTTT	NA	NA	NA	NA	NA	NA	NA	NA	NA	NA	NA	NA	NA	6	NA	NA	NA
GRM7	TCTTTCTTTTCTCTTTTTTTTT	NA	NA	NA	NA	NA	NA	NA	NA	NA	NA	NA	NA	NA	1	NA	NA	NA
GRM7	TCTTTCTTTTCTTTCTTTTTTT	NA	NA	NA	NA	NA	NA	NA	NA	NA	NA	NA	NA	2	NA	NA	NA	NA
GRM7	TCTTTCTTTTTCCCTTTTTCTT	NA	NA	NA	NA	1	NA	NA	NA	NA	NA	NA	NA	NA	NA	NA	NA	NA
GRM7	TCTTTCTTTTTTCTTTTCCCCT	NA	NA	NA	NA	NA	NA	NA	NA	NA	NA	NA	NA	NA	1	NA	NA	NA
GRM7	TCTTTCTTTTTTCTTTTCCTCT	NA	NA	NA	NA	NA	NA	NA	NA	NA	NA	NA	NA	NA	2	NA	NA	NA
GRM7	TCTTTCTTTTTTCTTTTCCTTT	NA	NA	NA	NA	NA	NA	NA	NA	NA	NA	NA	NA	NA	1	NA	NA	NA
GRM7	TCTTTCTTTTTTCTTTTCTCTT	NA	NA	NA	NA	NA	NA	NA	NA	NA	NA	NA	NA	NA	2	NA	NA	NA
GRM7	TCTTTCTTTTTTCTTTTTCTTT	NA	NA	NA	NA	NA	NA	NA	NA	NA	NA	NA	NA	NA	6	NA	NA	NA
GRM7	TCTTTCTTTTTTCTTTTTTTCT	NA	NA	NA	NA	NA	NA	NA	NA	NA	NA	NA	NA	NA	1	NA	NA	NA
GRM7	TCTTTCTTTTTTCTTTTTTTTT	NA	NA	NA	NA	NA	NA	NA	NA	NA	NA	NA	NA	NA	54	1	1	NA
GRM7	TCTTTCTTTTTTTCTTTCTCTT	NA	NA	NA	NA	NA	NA	NA	NA	NA	NA	NA	NA	NA	1	NA	NA	NA
GRM7	TCTTTCTTTTTTTTCCTCCCTT	NA	NA	NA	NA	NA	NA	NA	NA	NA	NA	NA	1	NA	NA	NA	NA	NA
GRM7	TCTTTCTTTTTTTTCTTCTCTT	NA	NA	NA	NA	NA	NA	NA	NA	NA	NA	NA	NA	NA	1	NA	NA	NA
GRM7	TCTTTCTTTTTTTTCTTTTTTT	NA	NA	NA	NA	NA	NA	NA	NA	NA	NA	NA	NA	NA	NA	1	NA	NA
GRM7	TCTTTCTTTTTTTTTTCTTTTT	NA	NA	NA	NA	NA	NA	NA	NA	NA	NA	NA	NA	NA	1	NA	NA	NA
GRM7	TCTTTCTTTTTTTTTTTCCCCT	NA	NA	NA	NA	NA	NA	NA	NA	NA	NA	NA	NA	NA	5	NA	NA	NA
GRM7	TCTTTCTTTTTTTTTTTCCTCT	NA	NA	NA	NA	NA	NA	NA	NA	NA	NA	NA	NA	NA	2	NA	NA	NA
GRM7	TCTTTCTTTTTTTTTTTCCTTT	NA	NA	NA	NA	NA	NA	1	NA	NA	NA	NA	NA	NA	NA	NA	NA	NA
GRM7	TCTTTCTTTTTTTTTTTCTCTT	NA	NA	NA	NA	NA	NA	NA	NA	NA	NA	NA	NA	NA	5	1	NA	NA
GRM7	TCTTTCTTTTTTTTTTTCTTTT	NA	NA	NA	NA	NA	NA	NA	NA	NA	NA	NA	NA	1	NA	1	NA	NA
GRM7	TCTTTCTTTTTTTTTTTTTCTT	NA	NA	NA	NA	1	NA	NA	NA	NA	NA	NA	NA	NA	1	NA	NA	NA
GRM7	TCTTTCTTTTTTTTTTTTTTTT	NA	NA	1	NA	NA	NA	NA	NA	NA	3	NA	NA	1	6	NA	NA	NA
GRM7	TCTTTTCTTTTTCTTTTTTTTT	NA	NA	NA	NA	NA	NA	NA	NA	NA	NA	NA	NA	NA	NA	1	NA	NA
GRM7	TCTTTTCTTTTTTTTCCTTTTT	NA	NA	NA	NA	NA	NA	NA	NA	NA	NA	NA	1	NA	NA	NA	NA	NA
GRM7	TCTTTTCTTTTTTTTTTCCTCT	NA	NA	NA	NA	NA	NA	NA	NA	NA	NA	NA	NA	NA	NA	NA	NA	NA
GRM7	TCTTTTCTTTTTTTTTTTTTTC	NA	NA	NA	NA	NA	NA	NA	NA	NA	NA	NA	NA	NA	NA	1	NA	NA
GRM7	TCTTTTCTTTTTTTTTTTTTTT	NA	NA	NA	NA	NA	NA	NA	NA	NA	NA	NA	1	NA	NA	NA	NA	NA
GRM7	TCTTTTTCTTTTCTTTTCTTTT	NA	NA	NA	NA	NA	NA	NA	NA	NA	NA	NA	NA	NA	NA	1	NA	NA
GRM7	TCTTTTTCTTTTTTTTTCTTTT	NA	NA	NA	NA	NA	NA	NA	NA	NA	NA	NA	NA	NA	NA	NA	NA	2
GRM7	TCTTTTTCTTTTTTTTTTTTTC	NA	NA	NA	NA	NA	NA	NA	NA	NA	NA	NA	1	NA	NA	NA	NA	NA
GRM7	TCTTTTTCTTTTTTTTTTTTTT	NA	NA	1	NA	NA	NA	NA	NA	1	NA	NA	4	NA	NA	NA	NA	NA
GRM7	TCTTTTTTCTTTTTTTTCCTTT	NA	NA	NA	NA	NA	NA	NA	NA	NA	NA	1	NA	NA	NA	NA	NA	NA
GRM7	TCTTTTTTCTTTTTTTTCTTTT	NA	NA	NA	NA	NA	NA	1	NA	NA	NA	NA	NA	1	NA	1	NA	NA
GRM7	TCTTTTTTCTTTTTTTTTTCTT	NA	NA	NA	NA	1	NA	NA	NA	NA	NA	1	NA	NA	NA	NA	NA	NA
GRM7	TCTTTTTTTCTCTTTTTCTTTC	NA	NA	NA	NA	1	NA	NA	NA	NA	NA	NA	NA	NA	NA	NA	NA	NA
GRM7	TCTTTTTTTCTTTCTTTCTTTT	NA	NA	NA	NA	NA	NA	NA	NA	NA	NA	NA	NA	NA	2	NA	NA	NA
GRM7	TCTTTTTTTCTTTTCTCTTCTT	NA	NA	NA	NA	1	NA	NA	NA	NA	NA	NA	NA	NA	NA	NA	NA	NA
GRM7	TCTTTTTTTCTTTTTTCCCCTT	NA	NA	NA	NA	NA	NA	NA	NA	NA	NA	NA	NA	NA	NA	NA	NA	1
GRM7	TCTTTTTTTCTTTTTTTCTTCT	NA	NA	NA	NA	1	NA	NA	NA	NA	NA	NA	NA	NA	NA	NA	NA	NA
GRM7	TCTTTTTTTCTTTTTTTTCTTT	NA	NA	NA	NA	10	NA	NA	NA	NA	NA	NA	NA	NA	NA	NA	NA	NA
GRM7	TCTTTTTTTCTTTTTTTTTTTT	NA	NA	NA	NA	NA	NA	NA	NA	1	NA	NA	NA	NA	NA	NA	NA	NA
GRM7	TCTTTTTTTTCTCTTTTCTTTT	NA	NA	NA	NA	NA	NA	NA	NA	NA	NA	NA	NA	NA	NA	4	NA	NA
GRM7	TCTTTTTTTTCTTTTTTCTTTT	NA	NA	NA	NA	NA	NA	NA	NA	NA	NA	NA	NA	NA	NA	NA	4	NA
GRM7	TCTTTTTTTTCTTTTTTTTTTT	NA	NA	NA	NA	NA	NA	NA	NA	NA	NA	1	NA	1	NA	1	NA	NA
GRM7	TCTTTTTTTTTCCCTTTTTCTT	NA	NA	NA	NA	2	NA	NA	NA	NA	NA	NA	NA	NA	NA	NA	NA	NA
GRM7	TCTTTTTTTTTCCTTTTTTTTT	NA	NA	NA	NA	9	NA	NA	NA	NA	NA	NA	NA	NA	NA	NA	NA	1
GRM7	TCTTTTTTTTTCTCTTCCTCTC	NA	NA	NA	NA	NA	3	NA	NA	NA	NA	NA	NA	NA	NA	NA	NA	NA
GRM7	TCTTTTTTTTTCTTTCTCTTTC	NA	NA	NA	NA	1	NA	NA	NA	NA	NA	NA	NA	NA	NA	NA	NA	NA
GRM7	TCTTTTTTTTTCTTTTCTTTTT	NA	NA	NA	NA	NA	NA	NA	NA	NA	1	NA	NA	NA	NA	NA	NA	NA
GRM7	TCTTTTTTTTTCTTTTTCTCCT	NA	NA	NA	NA	1	NA	NA	NA	NA	NA	NA	NA	NA	NA	NA	NA	NA
GRM7	TCTTTTTTTTTCTTTTTCTTTC	NA	NA	NA	NA	3	NA	NA	NA	NA	NA	NA	NA	NA	NA	NA	NA	NA
GRM7	TCTTTTTTTTTCTTTTTTTCTT	NA	NA	NA	NA	1	NA	NA	NA	NA	NA	NA	NA	NA	NA	NA	NA	NA
GRM7	TCTTTTTTTTTCTTTTTTTTTT	NA	NA	NA	NA	NA	NA	NA	NA	NA	NA	NA	1	NA	NA	NA	NA	NA
GRM7	TCTTTTTTTTTTCCCTTCCTTT	NA	NA	NA	NA	NA	NA	NA	NA	NA	NA	NA	NA	NA	NA	2	NA	NA
GRM7	TCTTTTTTTTTTCCTCTTCTTT	NA	NA	NA	NA	NA	NA	NA	NA	NA	NA	NA	2	NA	NA	NA	NA	NA
GRM7	TCTTTTTTTTTTCCTTTCCTTT	NA	NA	NA	NA	NA	NA	NA	NA	NA	NA	NA	NA	NA	NA	1	NA	NA
GRM7	TCTTTTTTTTTTCCTTTTTTTT	NA	NA	NA	NA	NA	NA	NA	NA	NA	1	NA	NA	1	NA	NA	NA	NA
GRM7	TCTTTTTTTTTTCTCCCCCTTC	NA	NA	NA	NA	NA	NA	1	NA	NA	NA	NA	NA	NA	NA	NA	NA	NA
GRM7	TCTTTTTTTTTTCTCTCCCCTT	NA	NA	NA	NA	NA	NA	NA	NA	NA	NA	NA	NA	NA	2	NA	NA	NA
GRM7	TCTTTTTTTTTTCTCTTCTCTC	NA	NA	NA	NA	NA	NA	NA	NA	NA	NA	NA	NA	NA	NA	NA	NA	NA
GRM7	TCTTTTTTTTTTCTCTTCTCTT	NA	NA	NA	NA	NA	NA	NA	NA	NA	NA	NA	NA	2	NA	NA	NA	NA
GRM7	TCTTTTTTTTTTCTCTTCTTTT	NA	NA	NA	NA	NA	NA	NA	NA	NA	NA	1	NA	NA	NA	NA	NA	NA
GRM7	TCTTTTTTTTTTCTCTTTCCTT	NA	NA	NA	NA	NA	NA	NA	NA	NA	NA	NA	NA	NA	NA	NA	NA	2
GRM7	TCTTTTTTTTTTCTCTTTTTTT	NA	NA	NA	NA	NA	NA	NA	NA	NA	NA	NA	NA	NA	NA	NA	NA	2
GRM7	TCTTTTTTTTTTCTTTCCCCCC	NA	NA	NA	NA	NA	NA	NA	NA	NA	NA	NA	NA	1	NA	NA	NA	NA
GRM7	TCTTTTTTTTTTCTTTCCCTTT	NA	NA	NA	NA	NA	NA	NA	NA	NA	NA	NA	NA	1	NA	NA	NA	NA
GRM7	TCTTTTTTTTTTCTTTTCCTTC	NA	NA	NA	NA	NA	NA	NA	NA	NA	NA	NA	NA	NA	NA	1	NA	NA
GRM7	TCTTTTTTTTTTCTTTTCCTTT	NA	NA	NA	NA	NA	NA	NA	NA	NA	NA	NA	NA	NA	NA	NA	1	NA
GRM7	TCTTTTTTTTTTCTTTTCTCTT	NA	NA	NA	NA	NA	NA	NA	NA	NA	NA	NA	NA	NA	1	NA	NA	NA
GRM7	TCTTTTTTTTTTCTTTTCTTTT	NA	NA	NA	NA	NA	NA	NA	NA	NA	NA	1	NA	1	1	4	1	1
GRM7	TCTTTTTTTTTTCTTTTTCTTT	NA	NA	NA	NA	NA	NA	NA	NA	NA	NA	NA	NA	2	3	NA	NA	NA
GRM7	TCTTTTTTTTTTCTTTTTTCTT	NA	NA	NA	NA	NA	NA	NA	NA	NA	NA	NA	NA	2	NA	NA	NA	NA
GRM7	TCTTTTTTTTTTCTTTTTTTTC	NA	NA	NA	NA	NA	NA	NA	NA	NA	NA	NA	NA	NA	1	NA	NA	NA
GRM7	TCTTTTTTTTTTCTTTTTTTTT	NA	NA	NA	NA	1	NA	NA	NA	NA	2	1	NA	18	5	NA	8	NA
GRM7	TCTTTTTTTTTTTCCTCCCCCC	NA	NA	NA	NA	NA	NA	NA	NA	NA	NA	NA	NA	NA	NA	NA	NA	NA
GRM7	TCTTTTTTTTTTTCCTTCTCTC	NA	NA	NA	NA	NA	NA	NA	NA	NA	NA	NA	NA	NA	NA	NA	NA	NA
GRM7	TCTTTTTTTTTTTCCTTCTTTT	NA	NA	NA	NA	NA	NA	NA	1	NA	NA	NA	NA	NA	NA	NA	3	NA
GRM7	TCTTTTTTTTTTTCCTTTTTTT	NA	NA	NA	NA	NA	NA	NA	NA	NA	NA	NA	NA	NA	NA	NA	1	NA
GRM7	TCTTTTTTTTTTTCTCCCTCTT	NA	NA	NA	NA	NA	NA	NA	1	NA	NA	NA	NA	NA	NA	NA	NA	NA
GRM7	TCTTTTTTTTTTTCTTCCCTTT	NA	NA	NA	NA	NA	NA	NA	4	NA	NA	NA	NA	NA	NA	NA	NA	NA
GRM7	TCTTTTTTTTTTTCTTTCCTTT	NA	NA	NA	NA	NA	NA	NA	NA	NA	NA	NA	NA	NA	NA	NA	NA	1
GRM7	TCTTTTTTTTTTTCTTTCTTTT	NA	NA	NA	NA	NA	NA	NA	NA	NA	NA	NA	NA	NA	NA	NA	1	NA
GRM7	TCTTTTTTTTTTTCTTTTCTCT	NA	NA	NA	NA	NA	NA	NA	1	NA	NA	NA	NA	NA	NA	NA	NA	NA
GRM7	TCTTTTTTTTTTTCTTTTTCTT	NA	NA	1	NA	NA	NA	NA	NA	NA	NA	NA	NA	NA	NA	NA	NA	NA
GRM7	TCTTTTTTTTTTTCTTTTTTTT	NA	NA	NA	NA	NA	NA	NA	NA	NA	1	NA	NA	NA	NA	NA	NA	NA
GRM7	TCTTTTTTTTTTTTCCCCCTTT	NA	NA	NA	NA	NA	1	NA	NA	NA	NA	NA	NA	NA	NA	NA	NA	NA
GRM7	TCTTTTTTTTTTTTCCTCCCTT	NA	NA	NA	NA	NA	NA	NA	NA	NA	NA	NA	2	NA	NA	1	NA	NA
GRM7	TCTTTTTTTTTTTTCCTCTTTT	NA	NA	NA	NA	NA	NA	NA	NA	NA	NA	NA	NA	NA	NA	NA	NA	1
GRM7	TCTTTTTTTTTTTTCCTTCCTT	NA	NA	NA	NA	NA	NA	NA	NA	NA	NA	NA	NA	2	NA	NA	NA	NA
GRM7	TCTTTTTTTTTTTTCTCCCCCC	NA	NA	NA	NA	NA	NA	NA	NA	NA	NA	NA	NA	NA	NA	NA	3	NA
GRM7	TCTTTTTTTTTTTTCTCTTCTT	NA	NA	NA	NA	19	NA	NA	NA	NA	NA	NA	NA	NA	NA	NA	NA	NA
GRM7	TCTTTTTTTTTTTTCTTCCCTT	NA	1	NA	NA	NA	NA	NA	NA	NA	NA	NA	NA	NA	NA	3	NA	NA
GRM7	TCTTTTTTTTTTTTCTTCCTTT	NA	NA	NA	NA	NA	1	NA	2	NA	NA	NA	NA	NA	NA	1	NA	NA
GRM7	TCTTTTTTTTTTTTCTTCTCTT	NA	NA	NA	NA	5	NA	NA	NA	NA	NA	NA	NA	NA	NA	NA	NA	NA
GRM7	TCTTTTTTTTTTTTCTTCTTTT	NA	NA	NA	NA	NA	1	NA	4	NA	NA	NA	NA	2	NA	3	NA	NA
GRM7	TCTTTTTTTTTTTTCTTTCCTT	NA	NA	NA	NA	NA	NA	NA	NA	NA	NA	NA	NA	NA	NA	NA	NA	1
GRM7	TCTTTTTTTTTTTTCTTTCTTT	NA	NA	NA	NA	NA	NA	NA	NA	NA	NA	NA	NA	NA	NA	28	NA	NA
GRM7	TCTTTTTTTTTTTTCTTTTTTT	NA	NA	NA	NA	1	NA	NA	NA	NA	NA	NA	NA	NA	NA	NA	NA	NA
GRM7	TCTTTTTTTTTTTTTCCCTCTT	NA	NA	NA	NA	NA	NA	NA	1	NA	NA	NA	NA	NA	NA	NA	NA	NA
GRM7	TCTTTTTTTTTTTTTCTCTCTT	NA	NA	NA	NA	NA	NA	NA	1	NA	NA	NA	NA	NA	NA	NA	NA	NA
GRM7	TCTTTTTTTTTTTTTCTCTTTT	NA	NA	NA	NA	NA	NA	NA	NA	NA	NA	NA	1	NA	NA	NA	NA	NA
GRM7	TCTTTTTTTTTTTTTCTTCTTT	NA	NA	NA	NA	NA	NA	NA	NA	NA	NA	NA	1	NA	NA	NA	NA	NA
GRM7	TCTTTTTTTTTTTTTCTTTCTT	NA	NA	NA	NA	1	NA	NA	NA	NA	NA	NA	NA	NA	NA	NA	NA	NA
GRM7	TCTTTTTTTTTTTTTCTTTTTT	NA	3	NA	NA	NA	NA	NA	NA	NA	NA	NA	NA	NA	NA	NA	NA	NA
GRM7	TCTTTTTTTTTTTTTTCCCCCC	NA	NA	NA	NA	NA	NA	NA	NA	NA	NA	NA	NA	NA	NA	NA	NA	1
GRM7	TCTTTTTTTTTTTTTTCCCCCT	NA	NA	NA	NA	NA	NA	NA	NA	1	NA	NA	NA	NA	NA	NA	NA	NA
GRM7	TCTTTTTTTTTTTTTTCCCCTT	NA	NA	NA	NA	NA	NA	NA	NA	NA	1	NA	NA	NA	NA	3	NA	NA
GRM7	TCTTTTTTTTTTTTTTCCCTTT	NA	NA	NA	NA	NA	NA	NA	NA	NA	NA	NA	NA	NA	NA	NA	NA	1
GRM7	TCTTTTTTTTTTTTTTCCTCTT	NA	NA	NA	NA	NA	1	NA	NA	NA	NA	NA	NA	NA	NA	NA	NA	NA
GRM7	TCTTTTTTTTTTTTTTCTTTTT	NA	NA	NA	NA	NA	NA	NA	NA	1	NA	1	NA	NA	NA	1	NA	NA
GRM7	TCTTTTTTTTTTTTTTTCCCCC	NA	NA	NA	NA	NA	NA	NA	8	NA	NA	NA	3	NA	1	1	NA	NA
GRM7	TCTTTTTTTTTTTTTTTCCCCT	NA	NA	NA	NA	NA	NA	NA	NA	2	NA	1	NA	NA	3	2	NA	NA
GRM7	TCTTTTTTTTTTTTTTTCCCTT	NA	NA	NA	NA	NA	NA	NA	NA	NA	NA	NA	NA	NA	NA	1	NA	NA
GRM7	TCTTTTTTTTTTTTTTTCCTCT	NA	NA	NA	NA	NA	NA	NA	NA	NA	NA	NA	NA	3	NA	NA	NA	NA
GRM7	TCTTTTTTTTTTTTTTTCCTTT	NA	NA	NA	NA	NA	NA	NA	NA	2	NA	NA	NA	NA	1	1	11	NA
GRM7	TCTTTTTTTTTTTTTTTCTCCT	NA	NA	NA	NA	5	NA	NA	NA	NA	NA	NA	NA	NA	NA	NA	NA	NA
GRM7	TCTTTTTTTTTTTTTTTCTCTT	NA	NA	NA	NA	1	NA	NA	NA	NA	1	NA	NA	2	5	1	NA	1
GRM7	TCTTTTTTTTTTTTTTTCTTCT	NA	NA	NA	NA	3	NA	NA	NA	1	NA	NA	NA	1	NA	NA	NA	NA
GRM7	TCTTTTTTTTTTTTTTTCTTTC	NA	NA	NA	1	2	NA	NA	NA	NA	NA	NA	NA	NA	NA	1	NA	NA
GRM7	TCTTTTTTTTTTTTTTTCTTTT	NA	NA	3	NA	2	2	NA	NA	3	2	7	6	5	2	3	9	4
GRM7	TCTTTTTTTTTTTTTTTTCCCC	NA	NA	NA	NA	NA	NA	NA	NA	NA	NA	1	NA	NA	NA	NA	NA	NA
GRM7	TCTTTTTTTTTTTTTTTTCCTC	NA	NA	NA	NA	NA	NA	NA	NA	NA	NA	NA	1	NA	NA	NA	NA	NA
GRM7	TCTTTTTTTTTTTTTTTTCCTT	NA	NA	NA	NA	1	NA	NA	NA	NA	NA	NA	NA	NA	NA	NA	NA	NA
GRM7	TCTTTTTTTTTTTTTTTTCTCT	NA	NA	NA	NA	NA	NA	NA	3	NA	NA	1	NA	NA	NA	NA	NA	NA
GRM7	TCTTTTTTTTTTTTTTTTCTTT	NA	1	1	NA	7	NA	NA	2	1	NA	2	NA	2	NA	NA	1	3
GRM7	TCTTTTTTTTTTTTTTTTTCCT	NA	NA	NA	NA	1	NA	NA	NA	NA	NA	NA	NA	NA	NA	NA	NA	NA
GRM7	TCTTTTTTTTTTTTTTTTTCTC	NA	NA	NA	NA	2	NA	NA	NA	NA	NA	NA	4	NA	NA	NA	NA	NA
GRM7	TCTTTTTTTTTTTTTTTTTCTT	NA	NA	NA	NA	148	NA	NA	NA	NA	5	2	NA	NA	3	2	NA	3
GRM7	TCTTTTTTTTTTTTTTTTTTCC	NA	NA	NA	NA	15	NA	NA	NA	NA	NA	NA	NA	NA	NA	NA	NA	NA
GRM7	TCTTTTTTTTTTTTTTTTTTCT	NA	NA	NA	NA	1	3	NA	NA	NA	NA	1	NA	NA	1	NA	NA	NA
GRM7	TCTTTTTTTTTTTTTTTTTTTC	NA	3	NA	NA	NA	NA	NA	NA	NA	NA	NA	3	NA	NA	1	1	NA
GRM7	TCTTTTTTTTTTTTTTTTTTTT	2	11	NA	1	14	1	NA	NA	11	22	15	9	8	14	5	NA	NA
GRM7	TTCCCCTTTTCTCTCTTCCTTT	NA	NA	NA	NA	NA	NA	NA	NA	NA	NA	NA	NA	NA	NA	NA	NA	NA
GRM7	TTCCCCTTTTTTCCCTTCTCTC	NA	NA	NA	NA	NA	NA	NA	NA	NA	NA	NA	NA	NA	NA	NA	NA	NA
GRM7	TTCCCCTTTTTTCTCTTCCCTT	NA	NA	NA	NA	NA	NA	NA	NA	NA	NA	NA	NA	1	NA	NA	NA	NA
GRM7	TTCCCCTTTTTTCTCTTCCTCT	NA	NA	NA	NA	NA	NA	NA	NA	NA	NA	NA	NA	NA	NA	NA	NA	NA
GRM7	TTCCCCTTTTTTCTCTTCCTTT	NA	NA	NA	NA	NA	NA	NA	NA	NA	NA	NA	NA	NA	NA	NA	NA	NA
GRM7	TTCCCCTTTTTTCTTTTCCTTT	NA	NA	NA	NA	NA	NA	NA	NA	NA	NA	NA	NA	NA	NA	NA	NA	NA
GRM7	TTCCCCTTTTTTTCCCTCCCCC	NA	NA	NA	NA	NA	NA	NA	NA	NA	NA	NA	NA	NA	NA	NA	NA	NA
GRM7	TTCCCCTTTTTTTTTTTCCCTT	NA	NA	NA	NA	NA	NA	NA	NA	NA	NA	NA	NA	NA	NA	2	NA	NA
GRM7	TTCCCCTTTTTTTTTTTTCTTT	NA	NA	NA	NA	NA	NA	NA	NA	NA	NA	NA	NA	NA	NA	NA	NA	3
GRM7	TTCCCTTTTTCTTTTTTCTTTT	NA	NA	NA	NA	NA	NA	NA	NA	NA	NA	NA	NA	NA	NA	NA	1	NA
GRM7	TTCCCTTTTTCTTTTTTTTTTT	NA	NA	NA	NA	NA	NA	NA	NA	NA	NA	NA	NA	NA	NA	NA	1	NA
GRM7	TTCCCTTTTTTCTTTTTTTTTT	NA	NA	NA	NA	NA	NA	NA	NA	NA	NA	NA	NA	NA	NA	NA	1	NA
GRM7	TTCCCTTTTTTTCTCTTCCTTT	NA	NA	NA	NA	NA	NA	NA	NA	NA	NA	NA	NA	NA	NA	NA	NA	NA
GRM7	TTCCCTTTTTTTCTTTTTTTTT	NA	NA	NA	NA	NA	NA	NA	NA	NA	NA	NA	NA	NA	NA	NA	2	NA
GRM7	TTCCCTTTTTTTTCTTTTTTTT	NA	NA	NA	NA	NA	NA	NA	NA	NA	NA	NA	NA	NA	NA	NA	1	NA
GRM7	TTCCCTTTTTTTTTCTCCCCCC	NA	NA	NA	NA	NA	NA	NA	NA	NA	NA	NA	NA	NA	NA	NA	2	NA
GRM7	TTCCCTTTTTTTTTCTTCCTTT	NA	NA	NA	NA	NA	NA	NA	NA	NA	NA	NA	NA	1	NA	NA	NA	NA
GRM7	TTCCCTTTTTTTTTCTTCTTTT	NA	NA	NA	NA	NA	NA	NA	NA	NA	NA	NA	NA	NA	NA	NA	1	NA
GRM7	TTCCCTTTTTTTTTTCTTTTTT	NA	NA	NA	NA	NA	NA	NA	NA	NA	NA	NA	NA	NA	NA	NA	1	NA
GRM7	TTCCCTTTTTTTTTTTTCCTTT	NA	NA	NA	NA	NA	NA	NA	NA	NA	NA	NA	NA	NA	NA	NA	2	NA
GRM7	TTCCCTTTTTTTTTTTTCTTTT	NA	NA	NA	NA	NA	NA	NA	NA	NA	NA	NA	NA	NA	NA	NA	7	NA
GRM7	TTCCCTTTTTTTTTTTTTCTTT	NA	NA	NA	NA	NA	NA	NA	NA	NA	NA	NA	NA	NA	NA	NA	4	NA
GRM7	TTCCCTTTTTTTTTTTTTTTCT	NA	NA	NA	NA	NA	NA	NA	NA	NA	NA	NA	NA	NA	NA	NA	1	NA
GRM7	TTCCCTTTTTTTTTTTTTTTTC	NA	NA	NA	NA	NA	NA	NA	NA	NA	NA	NA	NA	NA	NA	NA	3	NA
GRM7	TTCCCTTTTTTTTTTTTTTTTT	NA	NA	NA	NA	NA	NA	NA	NA	NA	NA	NA	NA	NA	NA	NA	61	NA
GRM7	TTCCTTCTTTTCTTTTTCCCCC	NA	NA	NA	NA	NA	NA	NA	NA	NA	NA	NA	NA	NA	NA	NA	2	NA
GRM7	TTCCTTTTTCTTCTTTTCTTTT	NA	NA	NA	NA	NA	NA	NA	NA	NA	NA	NA	NA	NA	NA	3	NA	NA
GRM7	TTCCTTTTTTTCTTCCCCCTTC	NA	NA	NA	NA	NA	NA	NA	NA	NA	NA	NA	NA	NA	NA	2	NA	NA
GRM7	TTCCTTTTTTTCTTTTTTTTTT	NA	NA	NA	NA	NA	NA	NA	NA	NA	NA	NA	NA	NA	NA	1	NA	NA
GRM7	TTCCTTTTTTTTCCCTTCCTTT	NA	NA	NA	NA	NA	NA	NA	NA	NA	NA	NA	NA	NA	NA	1	NA	NA
GRM7	TTCCTTTTTTTTCCTTTCCTTT	NA	NA	NA	NA	NA	NA	NA	NA	NA	NA	NA	NA	NA	NA	1	NA	NA
GRM7	TTCCTTTTTTTTCTCTTCCTTC	NA	NA	NA	NA	NA	NA	NA	NA	NA	NA	NA	NA	NA	NA	1	NA	NA
GRM7	TTCCTTTTTTTTCTTTCCCCTT	NA	NA	NA	NA	NA	NA	NA	NA	NA	NA	NA	NA	NA	NA	1	NA	NA
GRM7	TTCCTTTTTTTTCTTTTCCCCT	NA	NA	NA	NA	NA	NA	NA	NA	NA	NA	NA	NA	NA	NA	1	NA	NA
GRM7	TTCCTTTTTTTTCTTTTCTCTT	NA	NA	NA	NA	NA	NA	NA	NA	NA	NA	NA	NA	NA	NA	2	NA	NA
GRM7	TTCCTTTTTTTTCTTTTTTTTT	NA	NA	NA	NA	NA	NA	NA	NA	NA	NA	NA	NA	1	NA	1	NA	NA
GRM7	TTCCTTTTTTTTTCTTTCTTTT	NA	NA	NA	NA	NA	NA	NA	NA	NA	NA	NA	NA	NA	NA	1	NA	NA
GRM7	TTCCTTTTTTTTTTCCCCCTTC	NA	NA	NA	NA	NA	NA	NA	NA	NA	NA	NA	NA	NA	NA	2	NA	NA
GRM7	TTCCTTTTTTTTTTCCTCCCTT	NA	NA	NA	NA	NA	NA	NA	NA	NA	NA	NA	NA	NA	NA	2	NA	NA
GRM7	TTCCTTTTTTTTTTCTTCCCTT	NA	NA	NA	NA	NA	NA	NA	NA	NA	NA	NA	NA	NA	NA	1	NA	NA
GRM7	TTCCTTTTTTTTTTCTTCCTCT	NA	NA	NA	NA	NA	NA	NA	NA	NA	NA	NA	NA	NA	NA	4	NA	NA
GRM7	TTCCTTTTTTTTTTCTTCCTTT	NA	NA	NA	NA	NA	NA	NA	NA	NA	NA	NA	NA	NA	NA	2	NA	NA
GRM7	TTCCTTTTTTTTTTCTTCTTTT	NA	NA	NA	NA	NA	NA	NA	NA	NA	NA	NA	NA	NA	NA	2	NA	NA
GRM7	TTCCTTTTTTTTTTCTTTTTTT	NA	NA	NA	NA	NA	NA	NA	NA	NA	NA	NA	NA	NA	NA	2	NA	NA
GRM7	TTCCTTTTTTTTTTTCTCTTTC	NA	NA	NA	NA	NA	NA	NA	NA	NA	NA	NA	NA	NA	NA	1	NA	NA
GRM7	TTCCTTTTTTTTTTTTCCCCTT	NA	NA	NA	NA	NA	NA	NA	NA	NA	NA	NA	NA	NA	NA	1	NA	NA
GRM7	TTCCTTTTTTTTTTTTTCCCCT	NA	NA	NA	NA	NA	NA	NA	NA	NA	NA	NA	NA	NA	NA	3	NA	NA
GRM7	TTCCTTTTTTTTTTTTTCCCTC	NA	NA	NA	NA	NA	NA	NA	NA	NA	NA	NA	NA	NA	NA	1	NA	NA
GRM7	TTCCTTTTTTTTTTTTTCCCTT	NA	NA	NA	NA	NA	NA	NA	NA	NA	NA	NA	NA	NA	NA	2	NA	NA
GRM7	TTCCTTTTTTTTTTTTTCCTCT	NA	NA	NA	NA	NA	NA	NA	NA	NA	NA	NA	NA	NA	NA	1	NA	NA
GRM7	TTCCTTTTTTTTTTTTTCCTTC	NA	NA	NA	NA	NA	NA	NA	NA	NA	NA	NA	NA	NA	NA	2	NA	NA
GRM7	TTCCTTTTTTTTTTTTTCCTTT	NA	NA	NA	NA	NA	NA	NA	NA	NA	NA	NA	NA	NA	NA	2	NA	NA
GRM7	TTCCTTTTTTTTTTTTTCTCTC	NA	NA	NA	NA	NA	NA	NA	NA	NA	NA	NA	NA	NA	NA	1	NA	NA
GRM7	TTCCTTTTTTTTTTTTTCTCTT	NA	NA	NA	NA	NA	NA	NA	NA	NA	NA	NA	NA	NA	NA	3	NA	NA
GRM7	TTCCTTTTTTTTTTTTTCTTCT	NA	NA	NA	NA	NA	NA	NA	NA	NA	NA	NA	NA	NA	NA	1	NA	NA
GRM7	TTCCTTTTTTTTTTTTTCTTTC	NA	NA	NA	NA	NA	NA	NA	NA	NA	NA	NA	NA	NA	NA	5	NA	NA
GRM7	TTCCTTTTTTTTTTTTTCTTTT	NA	NA	NA	NA	NA	NA	NA	NA	NA	NA	NA	NA	NA	NA	7	NA	NA
GRM7	TTCCTTTTTTTTTTTTTTCTTT	NA	NA	NA	NA	NA	NA	NA	NA	NA	NA	NA	NA	NA	NA	1	NA	2
GRM7	TTCCTTTTTTTTTTTTTTTCTT	NA	NA	NA	NA	NA	NA	NA	NA	NA	NA	NA	NA	NA	NA	1	NA	NA
GRM7	TTCCTTTTTTTTTTTTTTTTCT	NA	NA	NA	NA	NA	NA	NA	NA	NA	NA	NA	NA	NA	NA	1	NA	NA
GRM7	TTCCTTTTTTTTTTTTTTTTTC	NA	NA	NA	NA	NA	NA	NA	NA	NA	NA	NA	NA	NA	NA	1	NA	NA
GRM7	TTCCTTTTTTTTTTTTTTTTTT	NA	NA	NA	NA	NA	NA	NA	NA	NA	NA	1	NA	NA	NA	54	NA	NA
GRM7	TTCTCCCTTTTTTTTTTCTTTT	NA	NA	NA	NA	NA	NA	NA	NA	NA	NA	NA	NA	NA	NA	1	NA	NA
GRM7	TTCTCCTTTTTTCCCTTCCTTT	NA	NA	NA	NA	NA	NA	NA	NA	NA	NA	NA	NA	NA	NA	NA	NA	NA
GRM7	TTCTCCTTTTTTCTCTTCCTTT	NA	NA	NA	NA	NA	NA	NA	NA	NA	NA	NA	NA	NA	NA	NA	NA	NA
GRM7	TTCTCCTTTTTTTCCTTCTCTC	NA	NA	NA	NA	NA	NA	NA	NA	NA	NA	NA	NA	NA	NA	NA	NA	NA
GRM7	TTCTCCTTTTTTTTCTTCCTTT	NA	NA	NA	NA	NA	NA	NA	NA	NA	NA	NA	NA	NA	NA	NA	NA	NA
GRM7	TTCTCCTTTTTTTTCTTCTTTC	NA	NA	NA	NA	NA	NA	NA	NA	NA	NA	NA	NA	1	NA	NA	NA	NA
GRM7	TTCTCCTTTTTTTTCTTCTTTT	NA	NA	NA	NA	NA	NA	NA	NA	NA	NA	NA	NA	2	NA	NA	NA	NA
GRM7	TTCTCCTTTTTTTTTTTTTTTT	NA	NA	NA	NA	NA	NA	NA	NA	1	NA	NA	NA	NA	NA	NA	NA	NA
GRM7	TTCTCTCCTTTTTTTTTCCTCT	NA	NA	NA	NA	NA	NA	NA	NA	NA	NA	NA	NA	NA	NA	NA	NA	NA
GRM7	TTCTCTCTTTTCTTTTTCTTTT	NA	NA	NA	NA	NA	NA	NA	NA	NA	NA	NA	NA	1	NA	NA	NA	NA
GRM7	TTCTCTCTTTTTCTCCTCCCCC	NA	NA	NA	NA	NA	NA	NA	NA	NA	NA	NA	NA	NA	NA	NA	NA	NA
GRM7	TTCTCTCTTTTTCTTTTTTTTT	NA	NA	NA	NA	NA	NA	NA	NA	NA	NA	NA	NA	NA	NA	1	NA	NA
GRM7	TTCTCTCTTTTTTCCCTCCCCC	NA	NA	NA	NA	NA	NA	NA	NA	NA	NA	NA	NA	NA	NA	NA	NA	NA
GRM7	TTCTCTCTTTTTTTCTTCCTTT	NA	NA	NA	NA	NA	NA	NA	NA	NA	NA	NA	NA	NA	NA	NA	NA	NA
GRM7	TTCTCTCTTTTTTTTTTCCTCC	NA	NA	NA	NA	NA	NA	NA	NA	NA	NA	NA	NA	NA	NA	NA	NA	NA
GRM7	TTCTCTCTTTTTTTTTTCCTCT	NA	NA	NA	NA	NA	NA	NA	NA	NA	NA	NA	NA	NA	NA	NA	NA	NA
GRM7	TTCTCTCTTTTTTTTTTCCTTT	NA	NA	NA	NA	NA	NA	NA	NA	NA	NA	NA	NA	NA	NA	NA	NA	NA
GRM7	TTCTCTCTTTTTTTTTTTTTTT	NA	NA	NA	NA	NA	NA	NA	NA	NA	NA	2	NA	NA	NA	NA	NA	NA
GRM7	TTCTCTTCTTTTCCCTTCTCTC	NA	NA	NA	NA	NA	NA	NA	NA	NA	NA	NA	NA	NA	NA	NA	NA	NA
GRM7	TTCTCTTCTTTTTCCCTCCCCC	NA	NA	NA	NA	NA	NA	NA	NA	NA	NA	NA	NA	NA	NA	NA	NA	NA
GRM7	TTCTCTTCTTTTTTTTTCCTTT	NA	NA	NA	NA	NA	NA	NA	NA	NA	NA	NA	NA	NA	NA	NA	NA	NA
GRM7	TTCTCTTTCTTCTTTTTCCCCT	NA	NA	NA	NA	NA	NA	NA	NA	NA	NA	NA	NA	2	NA	NA	NA	NA
GRM7	TTCTCTTTCTTTCTTTTTCTTT	NA	NA	NA	NA	NA	NA	NA	NA	NA	NA	NA	NA	1	NA	NA	NA	NA
GRM7	TTCTCTTTCTTTTTCTTCCTTC	NA	NA	NA	NA	NA	NA	NA	NA	NA	NA	NA	NA	2	NA	NA	NA	NA
GRM7	TTCTCTTTCTTTTTCTTCTCTT	NA	NA	NA	NA	NA	NA	NA	NA	NA	NA	NA	NA	1	NA	NA	NA	NA
GRM7	TTCTCTTTCTTTTTTTTCCCCT	NA	NA	NA	NA	NA	NA	NA	NA	NA	NA	NA	1	51	NA	NA	NA	NA
GRM7	TTCTCTTTCTTTTTTTTCCTTT	NA	NA	NA	NA	NA	NA	NA	NA	NA	NA	NA	NA	NA	NA	NA	NA	NA
GRM7	TTCTCTTTCTTTTTTTTCTCTT	NA	NA	NA	NA	NA	NA	NA	NA	NA	NA	NA	NA	1	NA	NA	NA	NA
GRM7	TTCTCTTTCTTTTTTTTCTTTT	NA	NA	NA	NA	NA	NA	NA	NA	NA	NA	NA	NA	7	NA	NA	NA	NA
GRM7	TTCTCTTTCTTTTTTTTTCCTT	NA	NA	NA	NA	NA	NA	NA	NA	NA	NA	NA	NA	1	NA	NA	NA	NA
GRM7	TTCTCTTTCTTTTTTTTTTTTC	NA	NA	NA	NA	NA	NA	NA	NA	NA	NA	NA	NA	1	NA	NA	NA	NA
GRM7	TTCTCTTTCTTTTTTTTTTTTT	NA	NA	NA	NA	NA	NA	NA	NA	NA	NA	NA	NA	5	NA	NA	NA	NA
GRM7	TTCTCTTTTCTTTTCTCCCCCC	NA	NA	NA	NA	NA	NA	NA	NA	NA	NA	NA	NA	NA	NA	NA	NA	NA
GRM7	TTCTCTTTTCTTTTTTTCCTCT	1	NA	NA	NA	NA	NA	NA	NA	NA	NA	NA	NA	NA	NA	NA	NA	NA
GRM7	TTCTCTTTTCTTTTTTTCCTTT	NA	NA	NA	NA	NA	NA	NA	NA	NA	NA	NA	NA	NA	NA	NA	NA	NA
GRM7	TTCTCTTTTTCTTTTTCCCCCC	NA	NA	NA	NA	NA	NA	NA	NA	NA	NA	NA	NA	NA	NA	NA	NA	1
GRM7	TTCTCTTTTTCTTTTTTCCTTT	NA	NA	NA	NA	NA	NA	NA	NA	NA	NA	NA	NA	NA	NA	NA	NA	NA
GRM7	TTCTCTTTTTTCCCCTTCTCTC	NA	NA	NA	NA	NA	NA	NA	NA	NA	NA	NA	NA	NA	NA	NA	NA	NA
GRM7	TTCTCTTTTTTCCCTTTCTTTT	NA	NA	NA	NA	NA	2	NA	NA	NA	NA	NA	NA	NA	NA	NA	NA	NA
GRM7	TTCTCTTTTTTCCTCTTCCTTT	NA	NA	NA	NA	NA	NA	NA	NA	NA	NA	NA	NA	NA	NA	NA	NA	NA
GRM7	TTCTCTTTTTTCTTTTTCCTTT	NA	NA	NA	NA	NA	NA	NA	NA	NA	NA	NA	NA	NA	NA	NA	NA	NA
GRM7	TTCTCTTTTTTCTTTTTCTTTT	NA	NA	NA	NA	NA	NA	NA	NA	NA	NA	NA	NA	1	NA	NA	NA	NA
GRM7	TTCTCTTTTTTCTTTTTTTTCT	NA	NA	NA	NA	NA	NA	NA	NA	NA	NA	NA	NA	1	NA	NA	NA	NA
GRM7	TTCTCTTTTTTTCCCCTCCCCC	NA	NA	NA	NA	NA	NA	NA	NA	NA	NA	NA	NA	NA	NA	NA	NA	NA
GRM7	TTCTCTTTTTTTCCCTCCTCTC	NA	NA	NA	NA	NA	NA	NA	NA	NA	NA	NA	NA	NA	NA	NA	NA	NA
GRM7	TTCTCTTTTTTTCCCTTCCCTC	NA	NA	NA	NA	NA	NA	NA	NA	NA	NA	NA	NA	NA	NA	NA	NA	NA
GRM7	TTCTCTTTTTTTCCCTTCCTTT	NA	NA	NA	NA	NA	NA	NA	NA	NA	NA	NA	NA	NA	NA	NA	NA	NA
GRM7	TTCTCTTTTTTTCCCTTCTCCC	NA	NA	NA	NA	NA	NA	NA	NA	NA	NA	NA	NA	NA	NA	NA	NA	NA
GRM7	TTCTCTTTTTTTCCCTTCTCTC	NA	NA	NA	NA	NA	NA	NA	NA	NA	NA	NA	NA	NA	NA	NA	NA	NA
GRM7	TTCTCTTTTTTTCCTTCCCCCT	NA	NA	NA	NA	NA	NA	NA	NA	NA	NA	NA	NA	NA	NA	NA	NA	NA
GRM7	TTCTCTTTTTTTCCTTTCCTCT	NA	NA	NA	NA	NA	NA	NA	NA	NA	NA	NA	NA	NA	NA	NA	NA	NA
GRM7	TTCTCTTTTTTTCCTTTCCTTT	NA	NA	NA	NA	NA	NA	NA	NA	NA	NA	NA	NA	NA	NA	NA	NA	NA
GRM7	TTCTCTTTTTTTCCTTTCTCTC	NA	NA	NA	NA	NA	NA	NA	NA	NA	NA	NA	NA	NA	NA	NA	NA	NA
GRM7	TTCTCTTTTTTTCCTTTCTTTT	NA	NA	NA	NA	NA	NA	NA	NA	NA	NA	NA	NA	1	NA	NA	NA	NA
GRM7	TTCTCTTTTTTTCCTTTTCTTT	NA	NA	NA	NA	NA	NA	NA	NA	NA	NA	NA	NA	NA	NA	NA	NA	NA
GRM7	TTCTCTTTTTTTCTCCTCCCCC	NA	NA	NA	NA	NA	NA	NA	NA	NA	NA	NA	NA	NA	NA	NA	NA	NA
GRM7	TTCTCTTTTTTTCTCTTCCCTT	NA	NA	NA	NA	NA	NA	NA	NA	NA	NA	NA	NA	1	NA	NA	NA	NA
GRM7	TTCTCTTTTTTTCTCTTCCTTC	NA	NA	NA	NA	NA	NA	NA	NA	NA	NA	NA	NA	NA	NA	NA	NA	NA
GRM7	TTCTCTTTTTTTCTCTTCCTTT	NA	NA	NA	NA	NA	NA	NA	NA	NA	NA	NA	NA	NA	NA	NA	NA	NA
GRM7	TTCTCTTTTTTTCTCTTCTCTC	NA	NA	NA	NA	NA	NA	NA	NA	NA	NA	NA	NA	NA	NA	NA	NA	NA
GRM7	TTCTCTTTTTTTCTCTTTCCTT	NA	NA	NA	NA	NA	NA	NA	NA	NA	NA	NA	NA	NA	NA	NA	NA	1
GRM7	TTCTCTTTTTTTCTTTCTCTTT	NA	NA	NA	NA	NA	NA	NA	NA	NA	NA	1	NA	NA	NA	NA	NA	NA
GRM7	TTCTCTTTTTTTCTTTTCCTCT	NA	NA	NA	NA	NA	NA	NA	NA	NA	NA	NA	NA	NA	NA	NA	NA	NA
GRM7	TTCTCTTTTTTTCTTTTCCTTT	NA	NA	NA	NA	NA	NA	NA	NA	NA	NA	NA	NA	NA	NA	NA	NA	NA
GRM7	TTCTCTTTTTTTCTTTTCTCTC	NA	NA	NA	NA	NA	NA	NA	NA	NA	NA	NA	NA	NA	NA	NA	NA	NA
GRM7	TTCTCTTTTTTTCTTTTTCTTT	NA	NA	NA	NA	NA	NA	NA	NA	NA	NA	1	NA	1	NA	NA	NA	NA
GRM7	TTCTCTTTTTTTCTTTTTTTTT	NA	NA	NA	1	NA	NA	NA	NA	NA	NA	NA	NA	1	NA	NA	NA	NA
GRM7	TTCTCTTTTTTTTCCCTCCCCC	NA	NA	NA	NA	NA	NA	NA	NA	NA	NA	NA	NA	NA	NA	NA	NA	NA
GRM7	TTCTCTTTTTTTTCCCTCCTTT	NA	NA	NA	NA	NA	NA	NA	NA	NA	NA	NA	NA	NA	NA	NA	NA	NA
GRM7	TTCTCTTTTTTTTCCTCCCCCC	NA	NA	NA	NA	NA	NA	NA	NA	NA	NA	NA	NA	NA	NA	NA	NA	NA
GRM7	TTCTCTTTTTTTTCCTTCCTTT	NA	NA	NA	NA	NA	NA	NA	NA	NA	NA	NA	NA	NA	NA	NA	NA	NA
GRM7	TTCTCTTTTTTTTCCTTCTCTC	NA	NA	NA	NA	NA	NA	NA	NA	NA	NA	NA	NA	NA	NA	NA	NA	NA
GRM7	TTCTCTTTTTTTTCTCCCCTTT	NA	NA	NA	NA	NA	NA	NA	NA	NA	NA	NA	NA	NA	NA	NA	NA	1
GRM7	TTCTCTTTTTTTTCTTCCCCCC	NA	NA	NA	NA	NA	NA	NA	NA	NA	NA	NA	NA	NA	NA	NA	NA	1
GRM7	TTCTCTTTTTTTTCTTTCCTTT	NA	NA	NA	NA	NA	NA	NA	NA	NA	NA	NA	NA	NA	NA	NA	8	1
GRM7	TTCTCTTTTTTTTCTTTCTCTC	NA	NA	NA	NA	NA	NA	NA	NA	NA	NA	NA	NA	NA	NA	NA	NA	1
GRM7	TTCTCTTTTTTTTCTTTTTTTT	NA	NA	NA	NA	NA	NA	NA	NA	NA	NA	NA	NA	NA	NA	NA	1	1
GRM7	TTCTCTTTTTTTTTCCTCCCCC	NA	NA	NA	NA	NA	NA	NA	NA	NA	NA	NA	NA	NA	NA	NA	NA	NA
GRM7	TTCTCTTTTTTTTTCCTCTCTC	NA	NA	NA	NA	NA	NA	NA	NA	NA	NA	NA	NA	NA	NA	NA	NA	NA
GRM7	TTCTCTTTTTTTTTCTCCCCCC	NA	NA	NA	NA	NA	NA	NA	NA	NA	NA	NA	NA	NA	NA	NA	1	1
GRM7	TTCTCTTTTTTTTTCTCCCTTT	NA	NA	NA	NA	NA	NA	NA	NA	NA	NA	NA	NA	NA	NA	NA	NA	NA
GRM7	TTCTCTTTTTTTTTCTTCCCCC	NA	NA	NA	NA	NA	NA	NA	NA	NA	NA	NA	NA	1	NA	NA	NA	NA
GRM7	TTCTCTTTTTTTTTCTTCCTTC	NA	NA	NA	NA	NA	NA	NA	NA	NA	NA	NA	NA	NA	NA	NA	NA	NA
GRM7	TTCTCTTTTTTTTTCTTCCTTT	NA	NA	NA	NA	NA	NA	NA	NA	NA	NA	NA	NA	NA	NA	NA	NA	1
GRM7	TTCTCTTTTTTTTTCTTCTCTC	NA	NA	NA	NA	NA	NA	NA	NA	NA	NA	NA	NA	NA	NA	NA	NA	NA
GRM7	TTCTCTTTTTTTTTCTTTTTTT	NA	NA	NA	NA	NA	NA	NA	NA	NA	NA	NA	NA	NA	NA	NA	NA	1
GRM7	TTCTCTTTTTTTTTTCCCTCTT	NA	NA	NA	NA	NA	NA	NA	1	NA	NA	NA	NA	NA	NA	NA	NA	NA
GRM7	TTCTCTTTTTTTTTTCCTTTTT	NA	NA	NA	NA	NA	NA	NA	NA	NA	NA	NA	2	NA	NA	NA	NA	NA
GRM7	TTCTCTTTTTTTTTTCTCCTTC	NA	NA	NA	NA	NA	NA	NA	NA	NA	NA	NA	NA	NA	NA	NA	NA	NA
GRM7	TTCTCTTTTTTTTTTCTCCTTT	NA	NA	NA	NA	NA	NA	NA	NA	NA	NA	NA	NA	NA	NA	NA	NA	NA
GRM7	TTCTCTTTTTTTTTTTCCCCCC	NA	NA	NA	NA	NA	NA	NA	NA	NA	NA	1	NA	NA	NA	NA	NA	35
GRM7	TTCTCTTTTTTTTTTTCCCTCT	NA	NA	NA	NA	NA	NA	NA	NA	NA	NA	NA	NA	NA	NA	NA	NA	2
GRM7	TTCTCTTTTTTTTTTTCCCTTC	NA	NA	NA	NA	NA	NA	NA	NA	NA	NA	NA	NA	NA	NA	NA	NA	NA
GRM7	TTCTCTTTTTTTTTTTCCCTTT	NA	NA	NA	NA	NA	NA	NA	NA	NA	NA	NA	NA	NA	NA	NA	NA	NA
GRM7	TTCTCTTTTTTTTTTTCTTTTT	NA	NA	1	NA	NA	NA	NA	NA	NA	NA	NA	NA	NA	NA	NA	NA	NA
GRM7	TTCTCTTTTTTTTTTTTCCCCC	NA	NA	NA	NA	NA	NA	NA	NA	NA	NA	NA	NA	NA	NA	NA	NA	2
GRM7	TTCTCTTTTTTTTTTTTCCCTT	NA	NA	NA	NA	NA	NA	NA	NA	NA	NA	NA	NA	NA	NA	NA	NA	NA
GRM7	TTCTCTTTTTTTTTTTTCCTCC	NA	NA	NA	NA	NA	NA	NA	NA	NA	NA	NA	NA	NA	NA	NA	NA	NA
GRM7	TTCTCTTTTTTTTTTTTCCTCT	NA	NA	NA	NA	NA	NA	NA	NA	NA	NA	NA	NA	NA	NA	NA	NA	NA
GRM7	TTCTCTTTTTTTTTTTTCCTTC	NA	NA	NA	NA	NA	NA	NA	NA	1	NA	NA	NA	NA	NA	NA	NA	NA
GRM7	TTCTCTTTTTTTTTTTTCCTTT	NA	1	NA	NA	NA	NA	NA	NA	NA	NA	NA	NA	NA	NA	NA	NA	NA
GRM7	TTCTCTTTTTTTTTTTTCTCTC	NA	NA	NA	NA	NA	NA	NA	NA	NA	NA	NA	NA	NA	NA	NA	NA	NA
GRM7	TTCTCTTTTTTTTTTTTCTCTT	NA	NA	NA	NA	NA	NA	NA	NA	NA	NA	NA	NA	2	NA	NA	NA	NA
GRM7	TTCTCTTTTTTTTTTTTCTTTT	NA	1	NA	NA	NA	NA	NA	NA	NA	NA	NA	NA	NA	NA	1	2	1
GRM7	TTCTCTTTTTTTTTTTTTCCCC	NA	NA	NA	NA	NA	NA	NA	NA	NA	NA	NA	NA	NA	NA	NA	NA	NA
GRM7	TTCTCTTTTTTTTTTTTTCTTT	NA	NA	NA	NA	NA	NA	NA	NA	NA	NA	1	NA	NA	NA	NA	NA	NA
GRM7	TTCTCTTTTTTTTTTTTTTCTC	NA	NA	NA	NA	NA	NA	NA	NA	NA	NA	NA	NA	NA	NA	NA	NA	NA
GRM7	TTCTCTTTTTTTTTTTTTTCTT	NA	NA	NA	NA	NA	NA	NA	NA	NA	NA	NA	NA	NA	NA	1	NA	NA
GRM7	TTCTCTTTTTTTTTTTTTTTCC	NA	NA	NA	NA	NA	NA	NA	NA	NA	NA	NA	NA	NA	NA	NA	NA	2
GRM7	TTCTCTTTTTTTTTTTTTTTCT	NA	NA	1	NA	NA	NA	NA	NA	NA	1	NA	NA	1	NA	NA	NA	NA
GRM7	TTCTCTTTTTTTTTTTTTTTTC	NA	NA	NA	NA	NA	NA	NA	NA	NA	NA	NA	NA	NA	NA	1	NA	NA
GRM7	TTCTCTTTTTTTTTTTTTTTTT	NA	NA	7	NA	NA	NA	NA	NA	2	NA	4	NA	1	NA	1	1	1
GRM7	TTCTTCCCTCTTTTTTTTCTTT	NA	NA	NA	NA	NA	NA	NA	NA	NA	NA	NA	NA	NA	NA	NA	NA	1
GRM7	TTCTTCCTTTTTTTTTTCTCTT	NA	NA	NA	NA	NA	NA	NA	NA	NA	NA	NA	NA	NA	NA	1	NA	NA
GRM7	TTCTTCCTTTTTTTTTTTTTTT	NA	NA	NA	NA	NA	NA	NA	NA	1	NA	NA	NA	NA	NA	NA	NA	NA
GRM7	TTCTTCTCTTTTTTTTTCTTTT	NA	NA	NA	NA	NA	NA	NA	NA	1	NA	NA	NA	NA	NA	NA	NA	NA
GRM7	TTCTTCTTCTTTTTTTTCTCTT	NA	NA	NA	NA	NA	NA	NA	NA	NA	NA	NA	NA	NA	NA	2	NA	NA
GRM7	TTCTTCTTTCTCCCTTTCTTTT	NA	NA	NA	1	NA	NA	NA	NA	NA	NA	NA	NA	NA	NA	NA	NA	NA
GRM7	TTCTTCTTTTCTTTTTTTTTTT	NA	NA	NA	NA	NA	NA	NA	NA	2	NA	NA	NA	NA	NA	NA	NA	NA
GRM7	TTCTTCTTTTTCCTTTTTTTTT	NA	NA	NA	NA	NA	NA	NA	NA	NA	NA	NA	NA	1	NA	NA	NA	NA
GRM7	TTCTTCTTTTTTCTCTTCCCTT	NA	NA	NA	NA	NA	NA	NA	NA	NA	NA	NA	NA	1	NA	NA	NA	NA
GRM7	TTCTTCTTTTTTCTCTTCCTTC	NA	NA	NA	NA	NA	NA	NA	NA	NA	NA	NA	NA	NA	NA	1	NA	NA
GRM7	TTCTTCTTTTTTCTCTTCCTTT	NA	NA	NA	NA	NA	NA	NA	NA	NA	NA	NA	NA	NA	NA	NA	NA	NA
GRM7	TTCTTCTTTTTTCTTTTCCTTT	NA	NA	NA	NA	NA	NA	NA	NA	NA	NA	NA	NA	NA	NA	1	NA	NA
GRM7	TTCTTCTTTTTTCTTTTCTCTT	NA	NA	NA	NA	NA	NA	NA	NA	NA	NA	NA	NA	NA	NA	1	NA	NA
GRM7	TTCTTCTTTTTTCTTTTCTTTT	NA	NA	NA	NA	NA	NA	NA	NA	NA	NA	NA	NA	NA	NA	1	NA	NA
GRM7	TTCTTCTTTTTTCTTTTTTTTT	NA	NA	NA	NA	NA	NA	NA	NA	NA	NA	NA	NA	NA	1	NA	NA	NA
GRM7	TTCTTCTTTTTTTCCTTCTTTT	NA	NA	NA	NA	NA	NA	NA	NA	NA	NA	NA	NA	2	NA	NA	NA	NA
GRM7	TTCTTCTTTTTTTCTTTCCCCT	NA	NA	NA	NA	NA	NA	NA	NA	NA	NA	NA	NA	NA	NA	1	NA	NA
GRM7	TTCTTCTTTTTTTTCTTCCTTT	NA	NA	NA	NA	NA	NA	NA	NA	NA	NA	NA	NA	1	NA	NA	NA	NA
GRM7	TTCTTCTTTTTTTTCTTCTTTT	NA	NA	NA	1	NA	NA	NA	1	NA	NA	NA	NA	NA	NA	1	NA	NA
GRM7	TTCTTCTTTTTTTTCTTTCTTT	NA	NA	NA	NA	NA	NA	NA	NA	NA	NA	NA	NA	NA	NA	1	NA	NA
GRM7	TTCTTCTTTTTTTTTCTTTTTT	NA	NA	NA	NA	NA	NA	NA	NA	1	NA	NA	NA	NA	NA	1	NA	NA
GRM7	TTCTTCTTTTTTTTTTCCCCTT	NA	NA	NA	NA	NA	NA	NA	NA	NA	NA	NA	NA	NA	NA	1	NA	NA
GRM7	TTCTTCTTTTTTTTTTCCTCTT	NA	NA	NA	NA	NA	NA	NA	NA	NA	NA	NA	NA	NA	NA	1	NA	NA
GRM7	TTCTTCTTTTTTTTTTCCTTCT	NA	NA	NA	NA	NA	NA	NA	NA	2	NA	NA	NA	NA	NA	NA	NA	NA
GRM7	TTCTTCTTTTTTTTTTCTTTTT	NA	NA	NA	NA	NA	NA	NA	NA	3	NA	NA	NA	NA	NA	NA	NA	NA
GRM7	TTCTTCTTTTTTTTTTTCCCCC	NA	NA	NA	NA	NA	NA	NA	NA	1	NA	NA	NA	NA	NA	1	NA	NA
GRM7	TTCTTCTTTTTTTTTTTCCCCT	NA	NA	NA	NA	NA	NA	NA	NA	1	NA	NA	NA	NA	NA	NA	NA	NA
GRM7	TTCTTCTTTTTTTTTTTCCTTC	NA	NA	NA	NA	NA	NA	NA	NA	2	NA	NA	NA	NA	NA	1	NA	NA
GRM7	TTCTTCTTTTTTTTTTTCCTTT	NA	NA	NA	NA	NA	NA	NA	NA	1	NA	NA	NA	NA	NA	3	NA	NA
GRM7	TTCTTCTTTTTTTTTTTCTCCT	NA	NA	NA	NA	NA	NA	NA	NA	NA	NA	NA	NA	NA	NA	1	NA	NA
GRM7	TTCTTCTTTTTTTTTTTCTCTT	NA	NA	NA	NA	NA	NA	NA	NA	NA	NA	NA	NA	3	NA	38	NA	NA
GRM7	TTCTTCTTTTTTTTTTTCTTCT	NA	NA	NA	NA	NA	NA	NA	NA	1	NA	NA	NA	NA	NA	NA	NA	NA
GRM7	TTCTTCTTTTTTTTTTTCTTTC	NA	NA	NA	NA	NA	NA	NA	NA	NA	NA	NA	NA	NA	NA	1	NA	NA
GRM7	TTCTTCTTTTTTTTTTTCTTTT	NA	NA	NA	NA	NA	NA	NA	NA	8	NA	NA	NA	2	NA	4	1	NA
GRM7	TTCTTCTTTTTTTTTTTTCCCT	NA	NA	NA	NA	NA	NA	NA	NA	2	NA	NA	NA	NA	NA	NA	NA	NA
GRM7	TTCTTCTTTTTTTTTTTTCTTC	NA	NA	NA	NA	NA	NA	NA	NA	1	NA	NA	NA	NA	NA	NA	NA	NA
GRM7	TTCTTCTTTTTTTTTTTTCTTT	NA	NA	NA	NA	NA	NA	NA	NA	2	NA	1	NA	NA	NA	NA	NA	NA
GRM7	TTCTTCTTTTTTTTTTTTTCTC	NA	NA	NA	NA	NA	NA	NA	NA	1	NA	NA	NA	NA	NA	NA	NA	NA
GRM7	TTCTTCTTTTTTTTTTTTTCTT	NA	NA	NA	NA	NA	NA	NA	NA	1	NA	2	NA	NA	NA	NA	NA	NA
GRM7	TTCTTCTTTTTTTTTTTTTTCT	NA	NA	NA	NA	NA	NA	NA	NA	2	NA	NA	NA	NA	NA	NA	NA	NA
GRM7	TTCTTCTTTTTTTTTTTTTTTC	NA	NA	NA	NA	NA	NA	NA	NA	1	NA	1	NA	NA	NA	NA	NA	NA
GRM7	TTCTTCTTTTTTTTTTTTTTTT	NA	NA	2	NA	NA	NA	NA	NA	118	NA	4	4	1	NA	NA	NA	NA
GRM7	TTCTTTCCTTTCCTTTTTTTTT	NA	NA	NA	NA	NA	NA	NA	NA	NA	NA	NA	NA	NA	NA	NA	NA	2
GRM7	TTCTTTCCTTTTCTCTTTTTTT	NA	NA	NA	NA	NA	NA	NA	NA	NA	NA	NA	NA	NA	NA	NA	NA	2
GRM7	TTCTTTCCTTTTCTTTTTTTTT	NA	NA	NA	NA	NA	NA	NA	NA	NA	NA	NA	NA	NA	NA	NA	NA	1
GRM7	TTCTTTCCTTTTTCTCCCCTTT	NA	NA	NA	NA	NA	NA	NA	NA	NA	NA	NA	NA	NA	NA	NA	NA	1
GRM7	TTCTTTCCTTTTTTCCTCCTTT	NA	NA	NA	NA	NA	NA	NA	NA	NA	NA	NA	NA	NA	NA	NA	NA	1
GRM7	TTCTTTCCTTTTTTCCTCTTTT	NA	NA	NA	NA	NA	NA	NA	NA	NA	NA	NA	NA	NA	NA	NA	NA	1
GRM7	TTCTTTCCTTTTTTCTTCCTTT	NA	NA	NA	NA	NA	NA	NA	NA	NA	NA	NA	NA	NA	NA	NA	NA	1
GRM7	TTCTTTCCTTTTTTCTTCTTTT	NA	NA	NA	NA	NA	NA	NA	NA	NA	NA	NA	NA	NA	NA	NA	NA	1
GRM7	TTCTTTCCTTTTTTCTTTCCTT	NA	NA	NA	NA	NA	NA	NA	NA	NA	NA	NA	NA	NA	NA	NA	NA	1
GRM7	TTCTTTCCTTTTTTCTTTCTTT	NA	NA	NA	NA	NA	NA	NA	NA	NA	NA	NA	NA	NA	NA	NA	NA	4
GRM7	TTCTTTCCTTTTTTCTTTTTTT	NA	NA	NA	NA	NA	NA	NA	NA	NA	NA	NA	NA	NA	NA	NA	NA	1
GRM7	TTCTTTCCTTTTTTTCTTCTTT	NA	NA	NA	NA	NA	NA	NA	NA	NA	NA	NA	NA	NA	NA	NA	NA	1
GRM7	TTCTTTCCTTTTTTTTCCCCCC	NA	NA	NA	NA	NA	NA	NA	NA	NA	NA	NA	NA	NA	NA	NA	NA	3
GRM7	TTCTTTCCTTTTTTTTCCCCTC	NA	NA	NA	NA	NA	NA	NA	NA	NA	NA	NA	NA	NA	NA	NA	NA	1
GRM7	TTCTTTCCTTTTTTTTCCCCTT	NA	NA	NA	NA	NA	NA	NA	NA	NA	NA	NA	NA	NA	NA	NA	NA	1
GRM7	TTCTTTCCTTTTTTTTCCCTCT	NA	NA	NA	NA	NA	NA	NA	NA	NA	NA	NA	NA	NA	NA	NA	NA	1
GRM7	TTCTTTCCTTTTTTTTCCCTTT	NA	NA	NA	NA	NA	NA	NA	NA	NA	NA	NA	NA	NA	NA	NA	NA	3
GRM7	TTCTTTCCTTTTTTTTTCTCTT	NA	NA	NA	NA	NA	NA	NA	NA	NA	NA	NA	NA	NA	NA	NA	NA	1
GRM7	TTCTTTCCTTTTTTTTTCTTTT	NA	NA	NA	NA	NA	NA	NA	NA	NA	NA	NA	NA	NA	NA	NA	NA	6
GRM7	TTCTTTCCTTTTTTTTTTCTTT	NA	NA	1	NA	NA	NA	NA	NA	NA	NA	NA	NA	NA	NA	NA	NA	85
GRM7	TTCTTTCCTTTTTTTTTTTCTT	NA	NA	NA	NA	NA	NA	NA	NA	NA	NA	NA	NA	NA	NA	NA	NA	1
GRM7	TTCTTTCCTTTTTTTTTTTTTT	NA	NA	NA	NA	NA	NA	NA	NA	NA	NA	NA	NA	NA	NA	NA	NA	1
GRM7	TTCTTTCTTTCTTTTTTTTTTT	NA	NA	NA	NA	NA	NA	NA	NA	NA	NA	1	NA	NA	NA	NA	NA	NA
GRM7	TTCTTTCTTTTTCTTTTCTTTT	NA	NA	NA	1	NA	NA	NA	NA	NA	NA	NA	NA	NA	NA	NA	NA	NA
GRM7	TTCTTTCTTTTTTCTTTCCTTT	NA	NA	NA	NA	NA	NA	NA	NA	NA	NA	NA	NA	NA	NA	NA	1	NA
GRM7	TTCTTTCTTTTTTTCTTCCTTT	NA	NA	NA	NA	NA	NA	NA	NA	NA	NA	NA	NA	NA	NA	NA	NA	NA
GRM7	TTCTTTCTTTTTTTTTCCCCCC	NA	NA	NA	NA	NA	NA	NA	NA	NA	NA	1	NA	NA	NA	NA	NA	NA
GRM7	TTCTTTCTTTTTTTTTTCCTCT	NA	NA	NA	NA	NA	NA	NA	NA	NA	NA	NA	NA	NA	NA	NA	NA	NA
GRM7	TTCTTTCTTTTTTTTTTCTTTT	NA	NA	NA	NA	NA	NA	NA	NA	NA	NA	NA	1	NA	NA	NA	NA	NA
GRM7	TTCTTTCTTTTTTTTTTTCCCC	NA	NA	NA	NA	NA	NA	NA	NA	1	NA	NA	NA	NA	NA	NA	NA	NA
GRM7	TTCTTTCTTTTTTTTTTTCTTT	NA	NA	NA	NA	NA	NA	NA	NA	NA	NA	NA	NA	NA	NA	NA	NA	1
GRM7	TTCTTTCTTTTTTTTTTTTCTT	NA	NA	NA	NA	NA	NA	NA	NA	NA	NA	NA	NA	1	NA	NA	NA	NA
GRM7	TTCTTTCTTTTTTTTTTTTTTC	NA	NA	NA	NA	NA	NA	NA	NA	1	NA	NA	NA	NA	NA	NA	NA	NA
GRM7	TTCTTTTCTTCTTTTTTTTTTT	NA	NA	NA	1	NA	NA	NA	NA	NA	NA	NA	NA	NA	NA	NA	NA	NA
GRM7	TTCTTTTCTTTCCTCTTCTTTT	NA	NA	NA	NA	NA	NA	NA	NA	NA	NA	NA	NA	NA	NA	NA	NA	1
GRM7	TTCTTTTCTTTTCCCTTCCCCT	NA	NA	NA	NA	NA	NA	NA	NA	NA	NA	NA	NA	NA	NA	NA	3	NA
GRM7	TTCTTTTCTTTTCCCTTCTTTT	NA	NA	NA	NA	NA	NA	NA	NA	NA	NA	NA	NA	1	NA	NA	NA	NA
GRM7	TTCTTTTCTTTTTTTTTCCTTT	NA	NA	NA	NA	NA	NA	NA	NA	NA	NA	NA	NA	1	NA	NA	NA	NA
GRM7	TTCTTTTCTTTTTTTTTCTTTT	NA	NA	NA	NA	NA	NA	NA	NA	NA	NA	NA	NA	NA	NA	NA	NA	3
GRM7	TTCTTTTCTTTTTTTTTTTTTT	NA	NA	1	NA	NA	NA	NA	NA	NA	NA	NA	NA	NA	NA	NA	NA	NA
GRM7	TTCTTTTTCTTTCTTTTTTCTC	NA	NA	NA	NA	NA	NA	NA	NA	NA	NA	3	NA	NA	NA	NA	NA	NA
GRM7	TTCTTTTTCTTTCTTTTTTTTT	NA	1	NA	NA	NA	NA	NA	NA	NA	NA	NA	NA	NA	NA	NA	NA	NA
GRM7	TTCTTTTTCTTTTTTTTCTTTT	NA	1	NA	NA	NA	NA	NA	NA	NA	NA	5	NA	NA	NA	NA	NA	NA
GRM7	TTCTTTTTCTTTTTTTTTCTTT	NA	NA	NA	NA	NA	NA	NA	NA	NA	NA	1	NA	NA	NA	NA	NA	NA
GRM7	TTCTTTTTCTTTTTTTTTTTCT	NA	NA	NA	NA	NA	NA	NA	NA	NA	NA	1	NA	NA	NA	NA	NA	NA
GRM7	TTCTTTTTCTTTTTTTTTTTTT	NA	4	NA	1	NA	NA	NA	NA	NA	NA	NA	1	NA	NA	NA	NA	NA
GRM7	TTCTTTTTTCCTTTTTTTTTTT	NA	NA	NA	NA	NA	NA	NA	NA	NA	NA	3	NA	NA	NA	NA	NA	NA
GRM7	TTCTTTTTTCTCCCTTTTTTTT	NA	NA	NA	3	NA	NA	NA	NA	NA	NA	NA	NA	NA	NA	NA	NA	NA
GRM7	TTCTTTTTTCTTTTCTCTTCTT	NA	NA	NA	NA	1	NA	NA	NA	NA	NA	NA	NA	NA	NA	NA	NA	NA
GRM7	TTCTTTTTTCTTTTCTTCCTTT	NA	NA	NA	NA	NA	1	NA	NA	NA	NA	NA	NA	NA	NA	NA	NA	NA
GRM7	TTCTTTTTTCTTTTCTTCTTTT	NA	NA	NA	NA	NA	NA	NA	NA	NA	NA	NA	NA	1	NA	NA	NA	NA
GRM7	TTCTTTTTTCTTTTTTCCCCTT	NA	NA	NA	NA	NA	NA	NA	NA	NA	NA	NA	NA	NA	NA	NA	NA	3
GRM7	TTCTTTTTTCTTTTTTTTCTTT	NA	NA	NA	NA	1	NA	NA	NA	NA	NA	NA	NA	NA	NA	NA	NA	NA
GRM7	TTCTTTTTTCTTTTTTTTTCTT	NA	NA	NA	NA	NA	NA	NA	NA	NA	NA	1	NA	NA	NA	NA	NA	NA
GRM7	TTCTTTTTTCTTTTTTTTTTTT	NA	NA	NA	NA	NA	NA	NA	NA	NA	NA	NA	NA	NA	NA	NA	1	1
GRM7	TTCTTTTTTTCCCTCTCCCCTT	NA	NA	NA	NA	NA	NA	NA	NA	NA	NA	NA	1	NA	NA	NA	NA	NA
GRM7	TTCTTTTTTTCCTTTTTTTTTT	NA	NA	NA	NA	NA	NA	NA	NA	NA	NA	NA	NA	NA	NA	NA	1	NA
GRM7	TTCTTTTTTTCTCTTTTCCTTT	NA	NA	NA	NA	NA	NA	NA	NA	NA	NA	NA	NA	NA	NA	1	NA	NA
GRM7	TTCTTTTTTTCTCTTTTCTTTT	NA	NA	NA	NA	NA	NA	NA	NA	NA	NA	1	NA	NA	NA	NA	NA	NA
GRM7	TTCTTTTTTTCTCTTTTTTCTC	NA	NA	NA	NA	NA	NA	NA	NA	NA	NA	1	NA	NA	NA	NA	NA	NA
GRM7	TTCTTTTTTTCTCTTTTTTTTT	NA	NA	NA	NA	NA	NA	NA	NA	NA	NA	6	NA	NA	NA	NA	NA	NA
GRM7	TTCTTTTTTTCTTTCTCCCCCC	NA	NA	NA	NA	NA	NA	NA	NA	NA	NA	NA	NA	NA	NA	NA	1	NA
GRM7	TTCTTTTTTTCTTTCTTCTTTT	NA	NA	NA	NA	NA	NA	NA	NA	NA	NA	1	NA	NA	NA	NA	1	NA
GRM7	TTCTTTTTTTCTTTCTTTCTTT	NA	NA	NA	NA	NA	NA	NA	NA	NA	NA	2	NA	NA	NA	NA	NA	NA
GRM7	TTCTTTTTTTCTTTCTTTTTTT	NA	NA	NA	NA	NA	NA	NA	NA	NA	NA	1	NA	NA	NA	NA	NA	NA
GRM7	TTCTTTTTTTCTTTTTCCCCCC	NA	NA	NA	NA	NA	NA	NA	NA	NA	NA	1	NA	NA	NA	NA	NA	NA
GRM7	TTCTTTTTTTCTTTTTCCCCTC	NA	NA	NA	NA	NA	NA	NA	NA	NA	NA	1	NA	NA	NA	NA	NA	NA
GRM7	TTCTTTTTTTCTTTTTCTCTTT	NA	NA	NA	NA	NA	NA	NA	NA	NA	NA	6	NA	NA	NA	NA	NA	NA
GRM7	TTCTTTTTTTCTTTTTTCCCCC	NA	NA	NA	NA	NA	NA	NA	NA	NA	NA	NA	NA	1	NA	NA	NA	NA
GRM7	TTCTTTTTTTCTTTTTTCCTTT	NA	NA	NA	NA	NA	NA	NA	NA	NA	NA	1	NA	NA	NA	NA	NA	NA
GRM7	TTCTTTTTTTCTTTTTTCTCTT	NA	NA	NA	NA	NA	NA	NA	NA	NA	NA	1	NA	NA	NA	NA	NA	NA
GRM7	TTCTTTTTTTCTTTTTTCTTTT	NA	NA	NA	NA	NA	NA	NA	NA	NA	NA	7	NA	NA	NA	1	18	NA
GRM7	TTCTTTTTTTCTTTTTTTCTCT	NA	NA	NA	NA	NA	NA	NA	NA	NA	NA	2	NA	NA	NA	NA	NA	NA
GRM7	TTCTTTTTTTCTTTTTTTCTTT	NA	NA	NA	NA	NA	NA	NA	NA	NA	NA	4	NA	NA	NA	NA	2	NA
GRM7	TTCTTTTTTTCTTTTTTTTCTT	NA	NA	NA	NA	NA	NA	NA	NA	NA	NA	4	NA	NA	NA	NA	NA	NA
GRM7	TTCTTTTTTTCTTTTTTTTTCT	NA	NA	NA	NA	NA	NA	NA	NA	NA	NA	2	NA	NA	NA	NA	NA	NA
GRM7	TTCTTTTTTTCTTTTTTTTTTC	NA	NA	NA	NA	NA	NA	NA	NA	NA	NA	1	NA	NA	NA	NA	NA	NA
GRM7	TTCTTTTTTTCTTTTTTTTTTT	NA	NA	NA	1	NA	NA	NA	NA	NA	NA	131	NA	NA	NA	NA	5	NA
GRM7	TTCTTTTTTTTCCCTTTCTTTT	NA	NA	NA	4	NA	NA	NA	NA	NA	NA	NA	NA	NA	NA	NA	NA	NA
GRM7	TTCTTTTTTTTCCCTTTTTTTT	NA	NA	NA	1	NA	NA	NA	NA	NA	NA	NA	NA	NA	NA	NA	NA	NA
GRM7	TTCTTTTTTTTCCTTTTTTTTT	NA	NA	NA	NA	NA	NA	NA	NA	NA	NA	3	NA	NA	NA	NA	1	2
GRM7	TTCTTTTTTTTCTCTTCCCCTC	NA	NA	NA	NA	NA	NA	NA	NA	NA	NA	NA	NA	NA	NA	NA	NA	2
GRM7	TTCTTTTTTTTCTTCCCCCTTC	NA	NA	NA	NA	NA	NA	NA	NA	NA	NA	NA	NA	NA	NA	1	NA	NA
GRM7	TTCTTTTTTTTCTTCTCCCCCC	NA	NA	NA	NA	NA	NA	NA	NA	NA	NA	NA	NA	NA	NA	NA	1	NA
GRM7	TTCTTTTTTTTCTTCTTCCTTT	NA	NA	NA	NA	NA	NA	NA	NA	NA	NA	NA	NA	1	NA	NA	NA	NA
GRM7	TTCTTTTTTTTCTTTTTCTTTT	NA	NA	NA	NA	NA	NA	NA	NA	NA	NA	NA	NA	NA	NA	NA	3	NA
GRM7	TTCTTTTTTTTCTTTTTTCTTT	NA	NA	NA	NA	NA	NA	NA	NA	NA	NA	NA	NA	1	NA	NA	NA	NA
GRM7	TTCTTTTTTTTCTTTTTTTTTT	NA	NA	NA	1	NA	NA	NA	NA	NA	2	1	NA	NA	NA	NA	1	NA
GRM7	TTCTTTTTTTTTCCCTTCCCCT	NA	NA	NA	NA	NA	NA	NA	NA	NA	NA	NA	NA	NA	NA	NA	2	NA
GRM7	TTCTTTTTTTTTCCCTTCCTTT	NA	NA	NA	NA	NA	NA	NA	NA	NA	NA	NA	NA	NA	NA	1	NA	NA
GRM7	TTCTTTTTTTTTCCTCTTCTTC	NA	NA	NA	NA	NA	NA	NA	NA	NA	NA	NA	1	NA	NA	NA	NA	NA
GRM7	TTCTTTTTTTTTCCTCTTCTTT	NA	NA	NA	NA	NA	NA	NA	NA	NA	NA	NA	3	NA	NA	NA	NA	NA
GRM7	TTCTTTTTTTTTCCTTTTCTTT	NA	NA	NA	NA	NA	NA	NA	NA	NA	NA	NA	NA	NA	NA	NA	NA	1
GRM7	TTCTTTTTTTTTCTCTTCCTTT	NA	NA	NA	NA	NA	NA	NA	NA	NA	NA	NA	NA	NA	NA	NA	NA	NA
GRM7	TTCTTTTTTTTTCTCTTCTTCT	NA	NA	NA	NA	NA	NA	NA	NA	NA	NA	NA	NA	1	NA	NA	NA	NA
GRM7	TTCTTTTTTTTTCTCTTCTTTT	NA	NA	NA	NA	NA	NA	NA	NA	NA	NA	2	NA	NA	NA	NA	NA	NA
GRM7	TTCTTTTTTTTTCTCTTTCCTT	NA	NA	NA	NA	NA	NA	NA	NA	NA	NA	NA	NA	NA	NA	NA	NA	3
GRM7	TTCTTTTTTTTTCTCTTTTTTT	NA	NA	NA	NA	NA	NA	NA	NA	NA	NA	1	NA	NA	NA	NA	NA	5
GRM7	TTCTTTTTTTTTCTTTCCCCTT	NA	NA	NA	NA	NA	NA	NA	NA	NA	NA	NA	NA	NA	NA	2	NA	NA
GRM7	TTCTTTTTTTTTCTTTCCTCTT	NA	NA	NA	NA	NA	1	NA	NA	NA	NA	NA	NA	NA	NA	NA	NA	NA
GRM7	TTCTTTTTTTTTCTTTCCTTTT	NA	NA	NA	NA	NA	NA	NA	NA	NA	NA	1	NA	NA	NA	NA	NA	NA
GRM7	TTCTTTTTTTTTCTTTCTCTTT	NA	NA	NA	NA	NA	NA	NA	NA	NA	NA	3	NA	NA	NA	NA	NA	NA
GRM7	TTCTTTTTTTTTCTTTCTTTTT	NA	NA	NA	NA	NA	NA	NA	NA	NA	NA	NA	NA	1	NA	NA	NA	NA
GRM7	TTCTTTTTTTTTCTTTTCCTTC	NA	NA	NA	NA	NA	NA	NA	NA	NA	NA	NA	NA	NA	NA	3	NA	NA
GRM7	TTCTTTTTTTTTCTTTTCTCTT	NA	NA	NA	NA	NA	NA	NA	NA	NA	NA	NA	NA	NA	1	2	NA	NA
GRM7	TTCTTTTTTTTTCTTTTCTTTC	NA	NA	NA	NA	NA	NA	NA	NA	NA	NA	NA	NA	NA	NA	1	NA	NA
GRM7	TTCTTTTTTTTTCTTTTCTTTT	NA	NA	NA	5	NA	NA	NA	NA	NA	NA	2	NA	NA	NA	3	3	1
GRM7	TTCTTTTTTTTTCTTTTTCTTT	NA	NA	NA	NA	NA	NA	NA	NA	NA	NA	3	NA	1	NA	NA	2	NA
GRM7	TTCTTTTTTTTTCTTTTTTCTC	NA	NA	NA	NA	NA	NA	NA	NA	NA	NA	2	NA	NA	NA	NA	NA	NA
GRM7	TTCTTTTTTTTTCTTTTTTCTT	NA	NA	NA	NA	NA	NA	NA	NA	NA	NA	NA	NA	1	NA	NA	NA	NA
GRM7	TTCTTTTTTTTTCTTTTTTTCT	NA	NA	NA	1	NA	NA	NA	NA	NA	NA	NA	NA	1	1	NA	NA	NA
GRM7	TTCTTTTTTTTTCTTTTTTTTT	NA	1	NA	4	NA	NA	NA	NA	NA	1	5	1	8	1	NA	39	NA
GRM7	TTCTTTTTTTTTTCCTTCCTTT	NA	NA	NA	NA	NA	NA	NA	NA	NA	NA	NA	NA	NA	NA	NA	1	NA
[truncated: 2,637 more rows]
