# Supplementary material for: DNA methylation changes during long-term in vitro cell culture are caused by epigenetic drift
Source: Commun Biol. 2021 May 19;4:598. doi: 10.1038/s42003-021-02116-y (PMC8134454; doi:10.1038/s42003-021-02116-y)
Supplement: Supplementary file 7 — Supplementary Data 4 [file 42003_2021_2116_MOESM7_ESM.xlsx]

## Sheet: Donor1 Passage 2
Name	UMI	DNA methylation pattern
C12orf12	TGGTGTGT	CCCCCCTTTCCCCT
C12orf12	TAGTATAA	CCCCCCTTCCCCCC
C12orf12	AGTGTTAT	CCCCCCTTCCCCCC
C12orf12	GGGTTGTA	CCCCCCTTCCCCCC
C12orf12	TTGGTTTT	CCCCCCTTCCCCCC
C12orf12	TTGTTATA	CCCCCCTTCCCCCC
C12orf12	AAATGATG	CCCCCCTTCCCCCC
C12orf12	TTGAATGA	CCCCCCTTCCCCCC
C12orf12	GGAGGAGT	CCCCCCTTCCTCCC
C12orf12	GTAGTTGG	CCCCCCTTCCCCCC
C12orf12	ATGTGTGG	CCCCCCTTCCCCTT
C12orf12	GTGAGGGT	CCCCCCTTCCCCTC
C12orf12	TATAGGAA	CCCCCCTTCCCCCC
C12orf12	ATTGTGAT	CCCCCCTTCCCCCC
C12orf12	AGTTGGGG	CCCCCCTTCCCCCC
C12orf12	AAGGGAGT	TCCCCCTTTCCCCT
C12orf12	TAATTTGA	CCCCCCTTCCCCCC
C12orf12	TGATGTAG	CCCCCCTTCCCCCT
C12orf12	GGTTAAGG	CCCCCTTTTCTCCC
C12orf12	GAAGTGTT	CCCCCTTTTCCCTC
C12orf12	TGGTTTTT	CCCCCCTTCCCCCC
C12orf12	ATTTTTTG	CCCCCCTTCCCCCC
C12orf12	ATATAAAG	CCCCCCTTCCCCCC
C12orf12	GTGTTAAG	TCCCCCTTCCCCCT
C12orf12	TAGGTGTA	CCCCCCTTCCCCCC
C12orf12	GTTTGGGA	TCCCCCTTCCCCCC
C12orf12	TAGATGAG	CCCCCCTTCCCCCC
C12orf12	GTAGGTTG	CCCCCCTTTCCCCC
C12orf12	GATGTGAG	CCCCCCTTCCCCCC
C12orf12	TGTTAGGT	CCCCCCTTCCCCCC
C12orf12	AGATGGTT	TCCCCCTTCCCCCC
C12orf12	AAGATGGT	ACCCCCTTCCCCCC
C12orf12	TGTGAAGA	CTCCCCTTCCCCCC
C12orf12	GTTGTAGG	CCCCCCTTCCCCCC
C12orf12	GAGTAATG	CCCCCCTTCCCCTC
C12orf12	GAGGAAGG	CCCCCCTTCCTCCC
C12orf12	GGTGGTTG	CCCCCCTTCCCCCC
C12orf12	ATTTTTGT	CCCCCCTTCCCCCC
C12orf12	ATATATGG	CCCCCCTTCCCCTC
C12orf12	TTGTATGT	CCCCCCTTCCCCCC
CASR	GATAGAAT	TTTTTTTTTTTTTTTT
CASR	TGGTTAAA	TTTTTTTTTTTTTTTT
CASR	TAAAGGTG	TTTTTTTTTTTTTTTT
CASR	TGGTTGGA	TTTTTTTTTTTTTTTT
CASR	GTATTATG	CTTTTTTTTCTTTTTT
CASR	TGTATGAG	TTTTTTTTTTTTTTTT
CASR	GGAGTAAT	TTTTTTTTTTTTTTCT
CASR	GGATTGGT	TTTTTCTTTTCTTTTT
CASR	AGAGTAGA	TTTTTTTTTTTTTTTT
CASR	TATGTAGT	TCTTTTTTTTTTTCCT
CASR	GAGATAAT	TTTTTTTTTTTTATTT
CASR	TTGATAGG	TTTTTTTTTTTTTTTT
CASR	TTGTTGTG	CTTTTTTTTTTTTTTC
CASR	TAGGTTGG	TTTTTTTTTTTTTTTT
CASR	TGGTAATG	CTTTTTCTTCTTTTTC
CASR	GTTGTTGT	TTTTTTTTTTTTTTTT
CASR	AAAATTGG	TTTTTTTTTTTTTTTT
CASR	GGAGGGAT	TTTTTTTTTTTTTTTT
CASR	GGAGGATT	TTTTTTTTTCTTTTTT
CASR	TTAGTAAG	TTTTTTTTTTTTTTCT
CASR	TGTAGAAT	TTTTTCTTTTTTTTTT
CASR	TGAAAAAT	TTTTTTTTTTTTTTTT
CASR	TTTATAAT	TTTCTTCTTTTTTTTT
CASR	TATATGAT	TTTTTTTTTTTTTTTT
CASR	GGTATTTT	TTTCCTTTTTTCCTTT
CASR	GTAAGGAA	TTTTTTTTTTTTTTTT
CASR	TGAGGGGG	TTTTTTTTTTTTTTTT
CASR	GTTGTAGG	TTTCTTCTTCTTCTTT
CASR	TGGATGTG	TTTTTTTTT
CASR	GAGTGGTA	TTTTTTTTTTTTTTTT
CASR	GTATGTAA	TTTCCTCTTCTCCTTT
DOK6	TGGATAGT	CCCCTTCCCC
DOK6	TGGTAGTG	TCCCTTCCCT
DOK6	AGATAGTA	CCCCTTCCCC
DOK6	AAGGGTTT	CCCCTTCCCC
DOK6	GTGTTAAT	CTCCTTCCCC
DOK6	TTAGGATT	CCCCTTCCCC
DOK6	TTAATTGT	CCCCTTCCCC
DOK6	ATATGAGG	CCCCTTCCCC
DOK6	TGGGTGGT	CCTCTTCCCC
DOK6	TTTTTGAT	CCCCTTCCCC
DOK6	TTTGTGAA	CCCTTTTCCC
DOK6	GGAGAGAT	CCCCTTCCCC
DOK6	ATTTTTGG	CCCCTTCCCC
DOK6	ATAAGTAA	CCCCTTCCCC
DOK6	GATTAGAG	CCCCTTCCCC
DOK6	TTGATTGA	CCCCTTCCCC
DOK6	AGTGTTTA	CCCCTTCCCC
DOK6	GGTTGGTT	CCCCTTCCCT
DOK6	TGATTATG	CCCCTTCCTT
DOK6	GAGTGGGT	CCCCTTCCCC
DOK6	GGGTTGGA	CCTCTTCCCC
DOK6	TGTGATAG	CCCCTTCCCC
DOK6	ATAGAGAG	TCCCTTCCCT
DOK6	TTGTAAGA	CCCCTTCCCC
DOK6	GTGGGTGG	CCTCTTCCCC
DOK6	GTGTGGAT	CCCCTTCCCC
DOK6	TATTTGGA	TCCCTTCCCT
DOK6	TTTAAATA	CCCCTTCCCC
DOK6	ATAGATTA	CCCCTTCCCC
DOK6	TGAAGGTG	CCCTTTCCCC
DOK6	GGATTGTT	CTCCTTTCTC
DOK6	TTTGGGGT	CCCCTTCCCC
DOK6	AGGAAGAT	TCCCTTCCCC
DOK6	TTTGTATA	CCTCTTCCCC
DOK6	AGTATAGT	TCCCTTCCCT
DOK6	TGGAAATG	CCCCTTCCCT
DOK6	TTTTGGGG	TCCCTTTCCT
DOK6	TTTATATG	CCCCTTCCCC
DOK6	GAAGGGTT	CCCCTTCTTC
DOK6	ATATATGA	CCCCTTCCCT
DOK6	TGGGTAGG	CCCCTTCCCC
GNAS	TATGGTTG	TTTTTTTT
GNAS	ATGAGGTA	CCCTTCCC
GNAS	GAGGTTAT	CCTTTTCC
GNAS	GAAGTGGT	CCCTTCCC
GNAS	GTTTTGTA	TTTTTTTT
GNAS	AGGGTGGG	CCCTTCTC
GNAS	TTATAGGG	TTTTTTTT
GNAS	ATTGATGG	CCCTTTCC
GNAS	GTTAAATA	TTTTTTTT
GNAS	AGTTGGGA	TTTTTTTT
GNAS	AAGGGTGG	CCTTCTC
GNAS	GAGAATGA	TTTTTTTT
GNAS	GGTTAGAT	TTTTTTTT
GNAS	GGAGGGGA	CCCTTCCC
GRM7	TAGTTTTG	TTTTTTTTTTTTTTTTTTTTTTTT
GRM7	GGAGTTAT	TTTCCTCTTTTTTTTTCTTTTTTT
GRM7	GTAATAAG	TTTTTTTTTTTTTTTTTTTTTTTT
GRM7	AATGAAGA	TTTTTTTTTTTTTTTTTTTTTTTT
GRM7	AGGGTAAT	TTTTTTTTTTTTTTTTTTTTTTT
GRM7	TGTGTAAG	TTTTTTTTTTTTTTTTTTTTTTTT
GRM7	TTAGGGTT	TTTTTTTTTTTTTTTTTTTTTTTT
GRM7	TTGTTTGG	TTTTTTTTTTTTTTTTTTTTTTTT
GRM7	TGGTTTAA	TTTTTTTTTTTTTTTTTTTTTTTT
GRM7	TGGAGAGA	TTTTTTTTTTTTTTTTTTTTTTTT
GRM7	AGAATTTT	TTTTTTTTTTTTTTTTTTTTTTTT
GRM7	TATTGGGG	TTTTTCTTTTTTTTTTTTTTTTTT
GRM7	GAGAAAAA	TTTTTTTCTTTTTTTTCTTTTTTT
GRM7	TGTTTGGT	TTTTTTTTTTTTTTTTTTTTTTTT
GRM7	AAATTAGG	TTTTTTTTTTTTTTTTTTTTTTTT
GRM7	TTAAATTG	TTTTTTTTTTTTTTTTTTTTTTTT
GRM7	TGTTATTG	TTTTTTTTTTTTTTTTTTTTTTTT
GRM7	ATAAGTAG	TTTTTTTTTTTTTTTTTTTTTTTT
GRM7	TGATGAAT	TTTTTTTCTTTTTTTTCTTTTTTT
GRM7	GTGTGTGA	TTTTTTTCTTTTTTTTCTTTTTTT
GRM7	AGTGTTGG	TTTTTTTTTTTTTTTTTTTTTTTT
GRM7	TGGTTAGG	TTTTTTTTTTTTTTTTTTTTTTTT
GRM7	GGGATGTG	TTTTTTTTTTTTTTTTTTTTTTTT
GRM7	GGTTGAGG	TTTTTCCCTTTTTTTTCCCTTTTT
GRM7	TAGTATGA	TTTTTTTTTTTTTTTTTTTTTTTT
GRM7	GTTGGATT	TTTTTTTTTTTTTTTTTTTTTTTT
GRM7	GTGGTTGT	TTTTTTTTTTTTTTTTTTTTTTTT
GRM7	GGGTGTGG	TTTTTTTTTTTTTTTTTTTTTTTT
GRM7	TGGAGTGT	TTTTTTTTTTTTTTTTTTTTTTTT
GRM7	TGTTTAAG	TTTTCCCCCCTTTTCCCCCCCTTT
GRM7	GAGGTGTA	TTTTCTTTTTTTTTTTTTTCTTTT
GRM7	TGGGGGGA	TTTTTTTTTTTTTTTTTTTTTTTT
GRM7	TAGGAGGG	TTTTTTTTTTTTTTTTTTTTTTTT
GRM7	TAGTGGGT	TTTTTTTTTTTTTTTTTTTTTTTT
GRM7	ATAATGTG	TTTTTTTTTTTTTTTTTTTTTTTT
GRM7	TTGGGTGT	TTTTTTTTTTTTTTTTTTTTTTTT
GRM7	TGATTGGT	TTTTTTTCTTTTTTTTCTTTTTTT
GRM7	AAAAGAGT	TTTTTTTTTTTTTTTTTTTTTTTT
GRM7	GATAGTTA	TTTTTTTTTTTTTTTTTTTTTTTT
GRM7	TATGAGTG	TTTTTTTTTTTTTTTTTTTTTTTT
GRM7	TTGTAGTA	TTTTTTTTTTTTTTTTTTTTTTTT
GRM7	GAGTTATT	TTTTTTTTTTTTTTTTTTTTTTTT
GRM7	GTATGGTT	TTTTTTTTTTTTTTTTTTTTTTTT
GRM7	ATGGAGTA	TTTTTTTTTTTTTTTTTTTTTTTT
GRM7	GGGTATGT	TTTTTTTTTTTTTTTTTTTTTTTT
GRM7	AATAATGT	TCCTTTTTTTTTTTTTTTTTTTTT
GRM7	TTTAATAA	TTTTTTTTTTTTTTTTTTTTTTTT
GRM7	GAGAAGGA	TTTTTTTTTTTTTTTTTTTTTTTT
GRM7	TTTTTAGG	TTTTTTTTTTTTTTTTTTTTTTTT
GRM7	TGAATTGA	TTTCTTTTTTTTTTTTTTTTCTTT
GRM7	TTTATTAG	TTTTTTTTTTTTTTTTTTTTTTTT
GRM7	GGATTTGG	TTTTTTTTTTTTTTTTTTTTTTTT
GRM7	GTTAATAA	TTTTTTTTTTTTTTTTTTTTTTTT
GRM7	ATGATATT	TTTTTTTTTTTTTTTTTTTTTTTT
GRM7	TGATAGTA	TTTTTTTTTTTTTTTTTTTTTTTT
GRM7	TTAAAGTT	TTTTTTTTTTTTTTTTTTTTTTTT
GRM7	TGAGAGGA	TTTTTTTTTTTTTTTTTTTTTTTT
GRM7	GAAGTTAG	TTTTTTTTTTTTTTTTTTTTTTTT
GRM7	GAGGGATT	TTTTTTTTTTTTTTTTTTTTTTTT
GRM7	TTAATATT	TTTTTTTTTTTTTTTTTTTTTTTT
GRM7	TTAGATTA	TTTTTTTTTTTTTTTTTTTTTTTT
GRM7	AGGTGGGA	TTTTTTTTTTTTTTTTTTTTTTTT
GRM7	AATTAGAA	TTTTTTTTTTTTTTTTTTTTTTTT
GRM7	TTTTGGTA	TTTTTTTTTTTTTTTTTTTTTTTT
GRM7	AAAAAGTG	TTTTTTTTTTTTTTTTTTTTTTTT
GRM7	TGAGGTTT	TTTTTTTTTTTTTTTTTTTTTTTT
KRTAP13-3	TGGAGGAA	CTTC
KRTAP13-3	TGAGTATA	CTTT
KRTAP13-3	AATGTAGA	TTTT
KRTAP13-3	AGGGTATG	TTTT
KRTAP13-3	GTTTTTAT	TC
KRTAP13-3	GTGATGGG	CTTT
KRTAP13-3	GAATGGAT	TTTT
KRTAP13-3	TGATTGGT	TTTT
KRTAP13-3	AATAGATG	CTTT
KRTAP13-3	GTGGAGAG	CTTC
KRTAP13-3	GGAGTTTA	CTTC
KRTAP13-3	TTGTGTAA	CTTC
KRTAP13-3	TTGTTAGA	CTTC
KRTAP13-3	TTTAGTGT	TTTT
KRTAP13-3	TTAAGAGT	CTTT
KRTAP13-3	GGTATATT	CTTC
KRTAP13-3	AGTTAGAG	CTTC
KRTAP13-3	TGGATAGT	TTTT
KRTAP13-3	TATGGATG	CTTC
KRTAP13-3	TTAGTAGT	CTTC
KRTAP13-3	AGGTTGTA	CTTC
KRTAP13-3	TGATAAGG	CTTC
KRTAP13-3	TGGTATAA	CTTC
KRTAP13-3	GAAGGGGG	CTTC
KRTAP13-3	GAGTAGTT	TTTT
KRTAP13-3	GGAGGGTT	CTTC
KRTAP13-3	TGTATTGG	TTTT
KRTAP13-3	GATGGGAA	CTTC
KRTAP13-3	TTAATGAT	CTTC
KRTAP13-3	GGAATATG	CTTC
KRTAP13-3	AAATTAGT	CTTC
KRTAP13-3	AAGTATAG	TTTT
KRTAP13-3	GTGAAATA	TTTT
KRTAP13-3	AATAATGA	CTTC
KRTAP13-3	AATGGAAT	TTTT
KRTAP13-3	TGAAAATG	CTTT
KRTAP13-3	TATAGAGA	TTTT
KRTAP13-3	TAGGAGTT	TTTT
KRTAP13-3	AATGAATA	TTTT
KRTAP13-3	TTTAAAAA	CTTC
KRTAP13-3	AGTGGGGT	TTTT
KRTAP13-3	AATTTGTG	TTTT
KRTAP13-3	TATGATGG	CTTC
KRTAP13-3	TGGTGGTT	CTTT
KRTAP13-3	AGGGAGTA	CTTC
KRTAP13-3	TAGAGATA	CTTC
KRTAP13-3	AAGAAGAT	CTTC
KRTAP13-3	TGGATAGG	TTTT
KRTAP13-3	TTTAGGAA	TTTT
KRTAP13-3	ATAGTGTA	TTTT
KRTAP13-3	TGTAAAAG	CTTC
KRTAP13-3	ATGTTGGT	CTTC
KRTAP13-3	AAGGGGTG	CTTC
KRTAP13-3	GGGGTGAG	CTTC
KRTAP13-3	TAAATTTA	CTTC
KRTAP13-3	AGGATAGT	TTTT
KRTAP13-3	GTATGGTT	CTTC
KRTAP13-3	TGATATGA	TTTT
KRTAP13-3	TAATAGGT	TTTT
KRTAP13-3	AGAATGGA	CTTC
KRTAP13-3	GGGTTGGG	TTTC
KRTAP13-3	GAAGATAT	CTTC
KRTAP13-3	GTTGTAAT	CTTC
KRTAP13-3	GGGGATTA	CTTC
KRTAP13-3	TTGGTTGA	CTTC
KRTAP13-3	TGATTATT	CTTT
KRTAP13-3	GTAAGGGT	CTTC
KRTAP13-3	AAGGAGTG	CTTC
KRTAP13-3	TGGAAGTA	CTTC
KRTAP13-3	GATTAGAT	TTTT
KRTAP13-3	GTTTGTTG	TTTT
KRTAP13-3	TGTAGTTG	TTTT
KRTAP13-3	TAATGATT	CTTC
KRTAP13-3	AATAGGTA	CTTC
KRTAP13-3	ATAGGGAT	CTTC
KRTAP13-3	ATGTGTAG	TTTT
KRTAP13-3	TAGGTGTT	CTTC
KRTAP13-3	TGTGAAGG	CTTC
KRTAP13-3	GGGAAGGG	TTTT
KRTAP13-3	AATAGGAT	TTTT
KRTAP13-3	AGATGGGA	CTTC
KRTAP13-3	TGGGAGGA	TTTT
KRTAP13-3	GAGATATT	TTTT
KRTAP13-3	ATAAAGGG	TTTT
KRTAP13-3	GTAGATGA	CTTC
KRTAP13-3	AGTGATAG	TTTT
KRTAP13-3	GTGGTTGA	CTTC
KRTAP13-3	GTGAGATT	TTTT
KRTAP13-3	TTAAGGAT	TTTT
KRTAP13-3	GGTGAAAG	TTTT
KRTAP13-3	AAAGTTGT	TTTT
KRTAP13-3	AAGATAGT	CTTC
KRTAP13-3	TATTGGTG	CTTT
KRTAP13-3	TTAGAAAA	CTTT
KRTAP13-3	TAGTTGAG	TTTC
KRTAP13-3	TGATTTAA	TTTT
KRTAP13-3	AGAGAGTT	CTTC
KRTAP13-3	TTTGGATA	TTTT
KRTAP13-3	GGGTAGAG	CTTC
KRTAP13-3	GGGTTGGT	CTTC
KRTAP13-3	GTGAATAA	CTTT
KRTAP13-3	GTATTGAT	CTTC
KRTAP13-3	GATAATAA	CTTC
KRTAP13-3	GTTGTTGA	TTTT
KRTAP13-3	TTGAGTAA	TTTC
KRTAP13-3	GGTAATTT	CTTC
KRTAP13-3	ATTTTTGA	CTTC
KRTAP13-3	GGATGAAA	CTTC
KRTAP13-3	AAAATAGA	TTTC
KRTAP13-3	GTAAAAGA	TTTT
KRTAP13-3	GAAATTAT	CTTT
KRTAP13-3	AGAGGAGA	TTTT
KRTAP13-3	GGTGTATA	CTTC
KRTAP13-3	AAGAGGGA	TTTT
KRTAP13-3	TAGATATT	CTTC
KRTAP13-3	GGTAGAGT	CTTC
KRTAP13-3	ATTAAGGT	CTTC
KRTAP13-3	GTGGAGTA	CTTC
KRTAP13-3	TATTTGGA	TTTT
KRTAP13-3	GTTTTGGA	CTTC
KRTAP13-3	TAGTTGGG	TTTT
KRTAP13-3	TTGGATAA	TTTT
KRTAP13-3	TTTTTAAG	TTTT
KRTAP13-3	TTGAATAT	TTTT
KRTAP13-3	GGTTAATG	TTTT
KRTAP13-3	TATGAAGT	TTTT
KRTAP13-3	AGTTTATT	TTTC
KRTAP13-3	TAAAGAGT	CTTC
KRTAP13-3	TTAGAAGG	CTTC
KRTAP13-3	GTAGAGAA	TTTT
KRTAP13-3	TGTAAATA	CTTT
KRTAP13-3	ATTTGATG	CTTC
KRTAP13-3	AAGGGAAG	CTTC
KRTAP13-3	TGGGGGAG	TTTT
KRTAP13-3	GTAGGTTT	TTTT
KRTAP13-3	ATGTGGGG	TTTT
KRTAP13-3	GGTGATGG	TTTT
KRTAP13-3	TGAGGGTA	TTTC
KRTAP13-3	AGTTGATT	TTTC
KRTAP13-3	GTGGGGTG	CTTT
KRTAP13-3	GGTGGTTT	TTTT
KRTAP13-3	AAGGATGA	TTTT
KRTAP13-3	ATATGAGT	CTTC
KRTAP13-3	TTATGTAT	GC
KRTAP13-3	ATAATGAT	TTTT
KRTAP13-3	GAGATTTG	TTTT
KRTAP13-3	AGGTGTGT	CTTC
KRTAP13-3	TAAATGTT	CTTC
KRTAP13-3	TTATATGG	CTTC
KRTAP13-3	TGTGTTAG	CTTC
KRTAP13-3	AGTGAGAA	CTTC
KRTAP13-3	ATTATTGG	TTTT
KRTAP13-3	TAAGGTAG	TTTT
KRTAP13-3	GTGTGATT	CTTC
KRTAP13-3	GTAGGGTA	CTTC
KRTAP13-3	AAATAATG	CTTC
KRTAP13-3	AAATGTAA	CTTC
KRTAP13-3	GAGAAAGT	TTTT
KRTAP13-3	TTAAGTTG	CTTC
KRTAP13-3	AAGAGAAG	CTTC
KRTAP13-3	GGGTATTT	TTTT
KRTAP13-3	TAGTTATA	CTTC
KRTAP13-3	GGGGGGGT	TTTT
KRTAP13-3	ATATGTAG	CTTC
KRTAP13-3	TGGAAAAA	CTTC
KRTAP13-3	AATGTGAA	CTTC
KRTAP13-3	GGAAGATG	TTTT
KRTAP13-3	GGATTGGG	CTTC
KRTAP13-3	TAGAAAAG	TTTT
KRTAP13-3	TTAAAAGA	CTTC
KRTAP13-3	TAGGGTTT	CTTC
KRTAP13-3	TGAGTAGG	CTTT
KRTAP13-3	TTGGGATA	CTTC
KRTAP13-3	GAGTTATG	TTTT
KRTAP13-3	ATTAGTTA	TTTT
KRTAP13-3	AGGTAGAT	CTTC
KRTAP13-3	TAGAATGA	TTTT
KRTAP13-3	GTGGTAAA	CTTC
KRTAP13-3	GTGGTTTA	CTTC
LTC4S	TAAGATTA	TTTTTT
LTC4S	GGAAAGAG	TTTTTT
LTC4S	TGATAGGA	TTTTTT
LTC4S	TGAATAGT	TTTTTT
LTC4S	TTTATTTA	TTTTTT
LTC4S	AAGTTGGA	TTTTTT
LTC4S	GGGGGTGG	TTTTTT
LTC4S	AGTTGGAA	TTTTTT
LTC4S	GAAGGGGG	CTTTTC
LTC4S	TAGGTAAA	TTTTTT
LTC4S	ATGAATTG	TTTTTT
LTC4S	TGGTAGTA	TTTTTT
LTC4S	TATGGATT	CTTTTC
LTC4S	AAGGGTGG	TTTTTT
LTC4S	GGTATGTG	TTTTTT
LTC4S	GGTTGTAG	TTTTTT
LTC4S	TTAATATA	CCTTCC
LTC4S	GGATTGGT	TTTTTT
LTC4S	GGATGATG	TTTTTT
LTC4S	AGTATATT	TCTTCT
LTC4S	TAGGTGGA	TTTTTT
LTC4S	GTTGGGAT	TTTTTT
PRAMEF2	TGGAATAT	TTTC
PRAMEF2	AGTATGGA	CTTC
PRAMEF2	AAATTGAG	TTTC
PRAMEF2	TTGGTTTT	TTTT
PRAMEF2	GAGTTGTG	CTTC
PRAMEF2	AATGAGAA	TTT
PRAMEF2	AAATAAGA	CTTT
PRAMEF2	TGTTAAAG	CTTC
PRAMEF2	GAGTATTA	CTTT
PRAMEF2	ATTGAGGG	CTTC
PRAMEF2	TTTTTGGA	CTTC
PRAMEF2	TGATAGGA	CTTT
PRAMEF2	GTATAGTT	TTTT
PRAMEF2	AAATATAG	TTTC
PRAMEF2	ATATTAGA	TTTT
PRAMEF2	TAGTATTT	CTTT
PRAMEF2	TAGGAATG	CTTC
PRAMEF2	GAATTTTG	CTTC
PRAMEF2	TATTAGAA	CTTC
PRAMEF2	TTATAGGA	TTTT
PRAMEF2	AGATGAGG	CTTC
PRAMEF2	ATTGTGTG	CTTT
PRAMEF2	TGATGATA	CTTC
PRAMEF2	GTAATGGT	CTTC
PRAMEF2	ATGGTTGT	CTTC
PRAMEF2	GGGTGGAA	TTTT
PRAMEF2	AAGAGAAT	CTTT
PRAMEF2	GAGGTTGG	TTTT
PRAMEF2	GAGTTAGA	CTTC
PRAMEF2	GTTTAGAA	TTTT
PRAMEF2	ATGGTGGG	TTTT
PRAMEF2	GTTAAAAG	TTTT
PRAMEF2	AAGTTATT	CTTC
PRAMEF2	TTAAGGGG	TTTT
PRAMEF2	TTGTTATG	TTTT
PRAMEF2	TGATATAA	TTTT
PRAMEF2	TTTAATTT	TTTT
PRAMEF2	AGTAAGTG	CTTC
PRAMEF2	ATGGGTTA	TTTC
PRAMEF2	TTATGGAT	CTTT
PRAMEF2	GGGGGGTT	CTTC
PRAMEF2	TGTATTTA	CTTC
PRAMEF2	AGTTGGGA	TTTT
PRAMEF2	GTAGATTT	CTTC
PRAMEF2	GGTGTTAG	CTTC
PRAMEF2	GGTATGGG	CTTC
PRAMEF2	AGGAGGTG	CTTC
PRAMEF2	TTGAAGGG	CTTC
PRAMEF2	GTGATAGT	CTTC
PRAMEF2	TTTTTTTG	CTTC
PRAMEF2	GAAAGTAA	CTTC
PRAMEF2	ATTTGTTA	CTTC
PRAMEF2	TAAAGATT	CTTC
PRAMEF2	ATATTGTA	TTTT
PRAMEF2	ATTGTATA	CTTT
PRAMEF2	GAAGTAAG	TTTT
PRAMEF2	TTGTTGGT	CTTC
PRAMEF2	TATATGAA	TTTT
PRAMEF2	AGAGTGTT	CTTC
PRAMEF2	GGGTTATG	CTTC
PRAMEF2	GAATTTGA	CTTC
PRAMEF2	TAGTGAAG	CTTC
PRAMEF2	GTTGTTGT	CTTC
PRAMEF2	ATGTAGGT	TTTT
PRAMEF2	GTTGGTGG	TTTT
PRAMEF2	GAGAGTTA	CTTC
PRAMEF2	ATGGTTAT	CTTT
PRAMEF2	AAGATGAA	CTTC
PRAMEF2	TTTGGATT	CTTC
PRAMEF2	ATAAGGGT	TTTT
PRAMEF2	TGAAAGGG	CTTC
PRAMEF2	GTTATATG	TTTT
PRAMEF2	GTAGATAG	CTTC
PRAMEF2	AAGGTGAG	TTTT
PRAMEF2	GATAGTAG	TTTT
PRAMEF2	TGTTGGAT	CTTT
PRAMEF2	GAATTGTT	TTTT
PRAMEF2	ATATGGTG	TTTT
PRAMEF2	TGGAAGTA	TTTT
PRAMEF2	GAGGAGTT	TTTC
PRAMEF2	TATGTGGG	TTTT
PRAMEF2	ATTTTGAG	TTTT
PRAMEF2	GTGGAGGG	CTTC
PRAMEF2	GTTTGTAT	CTTC
PRAMEF2	AGGGAATG	CTTC
PRAMEF2	TTTGGAGA	CTTC
PRAMEF2	GGATAATG	CTTC
PRAMEF2	TGAGAGAG	TTTT
PRAMEF2	TTGGAGGA	TTTT
PRAMEF2	GTTAATAA	CTTC
PRAMEF2	GTTTGTGA	CTTC
PRAMEF2	GTGGAGAT	CTTC
PRAMEF2	TATGTATT	CTTC
PRAMEF2	ATGGTTGA	CTTC
PRAMEF2	GTGATGTA	TTTT
PRAMEF2	TTTAGGTA	TTTC
PRAMEF2	GTATTGGA	CTTC
PRAMEF2	AAGTAAGG	CTTC
PRAMEF2	GAATGTAT	CTTC
PRAMEF2	TTGGATAT	CTTC
PRAMEF2	GGGGGATA	CTTC
PRAMEF2	GGAGGAGG	TTTT
PRAMEF2	TAAAGTTG	CTTC
PRAMEF2	GTGTTTTT	CTTC
PRAMEF2	AATTTGTT	TTTT
PRAMEF2	ATTTATGG	TTTT
PRAMEF2	GTTTGGAT	CTTC
PRAMEF2	AGGAAGGT	CTTC
PRAMEF2	TAGTTGAT	CTTC
PRAMEF2	TAAATTGT	CTTC
PRAMEF2	TTAAAATG	TTTC
PRAMEF2	ATGTTAGT	TTTC
PRAMEF2	ATAGATAT	TTTT
PRAMEF2	GAAAAAAT	TTTT
PRAMEF2	GTGTATGT	CTTC
PRAMEF2	AGGATTTG	TTTT
PRAMEF2	GTGGAATT	CTTC
PRAMEF2	GGTTTTGT	CTTC
PRAMEF2	TGTAGTTG	TTTC
PRAMEF2	GAGAATGA	TTTT
PRAMEF2	GATTTGAA	TTTT
PRAMEF2	GGGAAAAA	CTTC
PRAMEF2	GGTGGAAT	CTTC
PRAMEF2	GGGGTGTG	CTTC
PRAMEF2	TGGAAAAG	CTTC
PRAMEF2	ATGGGTGG	TTTT
PRAMEF2	AGAAGAAG	CTTC
PRAMEF2	AATTGGAG	CTTC
PRAMEF2	GTTGATTA	TTTT
PRAMEF2	AGGTGAAT	CTTC
PRAMEF2	TAGGGGTT	CTTC
PRAMEF2	GGTTAATG	CTTC
PRAMEF2	TAAGGATA	TTTT
PRAMEF2	TATAGGTG	TTTT
PRAMEF2	TTATTTGG	CTTC
PRAMEF2	TAAAATGG	CTTC
PRAMEF2	GAGGTTGT	TTTT
PRAMEF2	GTTATAAT	CTTC
PRAMEF2	TGAATTGT	TTTT
PRAMEF2	TGTTTTAG	CTTC
PRAMEF2	GTAAGTTA	CTTC
PRAMEF2	GTATTATT	CTTC
PRAMEF2	AAGTGGGT	CTTC
PRAMEF2	TTGGGTAG	CTTC
PRAMEF2	GGTTTGAG	TTTT
PRAMEF2	GTTTTGGT	CTTC
PRAMEF2	TAAGAAGT	TTTT
PRAMEF2	GATGTATG	CTTC
PRAMEF2	AAGATGGG	CTTC
PRAMEF2	AGGTTGTA	CTTC
PRAMEF2	ATAAAGGG	CTTC
PRAMEF2	GAGTTTAA	CTTC
PRAMEF2	GTAGTGGG	CTTC
PRAMEF2	TGGAGATG	CTTC
PRAMEF2	TGATTGAA	TTTT
PRAMEF2	TGAGGGTA	CTTC
PRAMEF2	ATAATTGG	CTTC
PRAMEF2	AAATGTTA	CTTC
PRAMEF2	TGATTGTG	TTTC
PRAMEF2	GTGAAGGT	CTTC
PRAMEF2	TTGGTGAA	CTTC
PRAMEF2	TGAGGTGT	TTTT
PRAMEF2	AAAGGTAT	CTTC
PRAMEF2	AGTATGAG	CTTC
PRAMEF2	TGAGGGGG	CTTC
PRAMEF2	AGGATGAG	TTTT
PRAMEF2	GGAGATGG	CTTC
PRAMEF2	TTGGTGGT	CTTC
PRAMEF2	TGAGTGGG	TTTT
PRAMEF2	TTGTGGTG	CTTC
PRAMEF2	TTTAGTGA	TTTC
SELP	ATAGTTAG	CTTC
SELP	GATTTGTT	CTTC
SELP	AGTGGTAA	TTTT
SELP	AAGTAGGG	CTTC
SELP	AGAGAGGT	CTTC
SELP	AGAATAGT	CTTC
SELP	AGGTAGGG	CTTC
SELP	GAAGGAAG	CTTC
SELP	AAATATAG	CTTC
SELP	TGAATGGA	CTTC
SELP	AAGTGATT	CTTC
SELP	GGAAGGGT	TTTC
SELP	GAGAATTG	CTTC
SELP	TAGGTTTG	CTTC
SELP	GTTTTTAA	CTTC
SELP	TGGGTGAG	TTTC
SELP	TAGGTAGA	CTTC
SELP	TAGATGAT	CTTC
SELP	TGATAATT	TTTT
SELP	AGGAATGG	TTTT
SELP	GGAGTTTT	TTTT
SELP	GTAAGTGG	CTTC
SELP	ATAATATG	TTTT
SELP	TATTGTAA	CTTC
SELP	TGAGGGAA	TTTT
SELP	AGTATTGA	TTTT
SELP	ATGGGGAG	CTTC
SELP	GGTTATTA	CTTC
SELP	TTTGATTG	CTTC
SELP	AGAAGGGA	TTTT
SELP	GTGATGGT	CTTC
SELP	TTTTGGAA	CTTT
SELP	ATTGGGAA	TTTT
SELP	TGTAAGGG	CTTC
SELP	GGTGAGAG	CTTC
SELP	GGTGTGTG	CTTC
SELP	TAGAAATT	CTTC
SELP	AGGGGGGA	CTTC
SELP	GTGATATT	CTTC
SELP	GGGGTAGT	CTTC
SELP	GGAAAGTT	TTTT
SELP	TTGGGGGG	CTTC
SELP	TAGTAATG	CTTC
SELP	GAATTGGG	CTTC
TNNI3K	AATTTTGT	CTTC
TNNI3K	AATAGGAA	CTTC
TNNI3K	TGTAGAAT	CTTC
TNNI3K	AAATGGTT	CTTC
TNNI3K	AAAGAGTG	TTTT
TNNI3K	TTTTGGAT	CTTC
TNNI3K	AGAAAGGA	CTTC
TNNI3K	GGGTGAGG	CTTC
TNNI3K	ATTGAATG	CTTC
TNNI3K	GTAAGTGG	CTTC
TNNI3K	GTATTGTT	CTTC
TNNI3K	GAGAAAAA	CTTC
TNNI3K	TTGGGTTT	CTTC
TNNI3K	AATTTGTT	CTTC
TNNI3K	AAAATTTT	CTTC
TNNI3K	GTGGGTGG	CTTC
TNNI3K	TATTGGAA	CTTC
TNNI3K	GGTGAAGT	CTTC
TNNI3K	GGGAAGTA	CTTC
TNNI3K	AGATAGGG	CTTC
TNNI3K	GATATGAT	CTTC
TNNI3K	TTATTAAG	CTTC
TNNI3K	GGATAAAG	TTTT
TNNI3K	TAATTAAT	CTTC
TNNI3K	GTAAGGGT	CTTC
TNNI3K	ATTAGAGG	CTTC
TNNI3K	AAATATGT	CTTC
TNNI3K	ATTAGATT	TTC
TNNI3K	TGATGAAA	TTTC
TNNI3K	TGTTGTGG	CTTC
TNNI3K	GTGGAAAG	CTTC
TNNI3K	AGGATGAG	CTTC
TNNI3K	TTATGTGT	CTTC
TNNI3K	GTTAGATG	CTTC
TNNI3K	GGGATTAG	TTTC
TNNI3K	AGTGTGAG	TTTT
TNNI3K	GTTGTGAA	CTTC
TNNI3K	GTGTTGGG	CTTC

## Sheet: Donor 2 Passage 2
Name	UMI	DNA methylation pattern
C12orf12	TATAGAAT	CCTCCCTTCCCCCC
C12orf12	GGGATGGA	CCCTCCTTCCCCCC
C12orf12	GTGATTAG	CCCCCCTTCCCCCC
C12orf12	GTGTTAAG	TCCCCCTTCCCCCT
C12orf12	GATTGTTT	CTCCCCTTCCCCCC
C12orf12	ATGTAAAG	CCCCTCTTCCCCTC
C12orf12	GTTTGGGA	TCCCCCTTCCCCCC
C12orf12	TAGATGAG	CCCCCCTTCCCCCC
C12orf12	GATGTGAG	CCCCCCTTCCCCCT
C12orf12	GTAGGTTG	CCCCCCTTTCCCCC
C12orf12	TTGGTGGG	CTCCCCTTCCCCCC
C12orf12	AATATATG	CCCCCCTTCCCCTC
C12orf12	TGTGAAGA	CTCCCCTTCCCCCC
C12orf12	GAGTAATG	CCCCCCTTCCCCTC
C12orf12	TATTGTAT	CCCCCCTTCCCCCC
C12orf12	ATATATGG	CCCCCCTTCCCCTC
C12orf12	GGTGGTTG	CCCCCCTTCCCCCC
C12orf12	ATTTTTGT	CCCCCCTTCCCCCC
C12orf12	GGGTGGTT	CCCCCCTTCCCCCC
C12orf12	TAGTATAA	CCCCCCTTCCCCCC
C12orf12	TTTTGGTG	CTCCCCTTCCCCCC
C12orf12	GGTATTAG	CCCCCCTTCCCCCC
C12orf12	TGATTTGT	CCCCCCTTCCCCCC
C12orf12	GAGTTTGT	CCCCCCTTCCCCCC
C12orf12	TTGTTATA	CCCCCCTTCCCCCC
C12orf12	TGGTGAGT	CCCCCCTTCCCCCC
C12orf12	AAATGATG	CCCCCCTTCCCCCC
C12orf12	TGGTTTAT	CCCCCCTTCTCCCC
C12orf12	GTAGTTGG	CCCCCCTTCCCCTC
C12orf12	GTGAGGGT	CCCCCCTTCCCCTC
C12orf12	TATAGGAA	CCCCCCTTCCCCCC
C12orf12	TTGAAAAG	CCCCCCTTCCCCCC
C12orf12	TGGTTTGG	CCCCTCTTCTCCCC
C12orf12	AAGGGAGT	TCCCCCTTTCCCCT
C12orf12	AAATATAT	CCCCCCTTCCCCCC
C12orf12	GAATGGGT	TCCCCCTTCCCCCC
C12orf12	GGTTAAGG	CCCCCTTTTCTCCC
CASR	TGGTAATG	CTTTTTCTTCTTTTTC
CASR	GTGGAAGA	TCCTTTCTTCTTTCCT
CASR	AAAATTGG	TTTTTTTTTTTTTTTT
CASR	GTATTGGA	TTTTTTTTTTTTTTTT
CASR	TTAGTAAG	TTTTTTTTTTTTTTCT
CASR	GGTGTTGA	TTTTTTTTTTTTTTTT
CASR	ATAGGGTA	TTTCCTTTTTTCCTTT
CASR	GTATTTTG	TTTTTTTTTTTTTTTT
CASR	TGGTTGGA	TTTTTTTTTTTTTTTT
CASR	TGTATGAG	TTTTTTTTTTTTTTTT
CASR	TTGGTATG	CTTTTTCTTCTTTTTC
CASR	GGAAAAGA	TCCTTTCTTCTTTCCT
CASR	GTTAAATG	TTTTTTTTTTTTTTTT
CASR	AGATAGTA	TTTTTTTTTTTTTTTT
CASR	AGAGTAGA	TTTTTTTTTTTTTTTT
CASR	TATTAAGT	TTTTTTTTTTTTTTTT
CASR	TTATTGTT	TTTTTTTTTTTTTTTT
CASR	TTGGTTGG	TTTTTTTTTTTTTTTT
DOK6	TTAGATTG	CCCCTTCTCC
DOK6	ATGTGGTG	CCCCTTCCCT
DOK6	TATTGATG	CCCCTTCCCC
DOK6	TTTGTATA	CCTCTTCCCC
DOK6	TGTTGAGA	CCCCTTCCCC
DOK6	TTGTGAGT	TCCCTTCCCT
DOK6	GGGAATGT	CCCCTTCCTC
DOK6	TTTGAAGA	CCCCTTCCCC
DOK6	TTAAGGTT	CCCCTTCCCC
DOK6	GGAGATGT	CCCCTTCCTC
DOK6	ATGTGTGT	CCCCTTCCCC
DOK6	GGAGGGAG	CCCCTTCCCC
DOK6	GAGATTTT	CCTCTTCCCC
DOK6	TGAGTGGA	TCCCTTCCCT
DOK6	GGGATTGG	CCCCTTCCCC
DOK6	GGAGAGTT	TCCCTTCCCT
DOK6	GGAGTTTA	CCCTTTCCCC
DOK6	TAGGATAT	CCCCTTCCCC
DOK6	GATTATTG	CCCCTTCTCC
DOK6	TTGTGATG	TCCCTTCCCT
DOK6	GTGTTTTT	CCCTTTCCCC
DOK6	TTGTAAGA	CCCCTTCCCC
DOK6	ATGGTTTG	CCCCTTCCCC
DOK6	TTTGGAAG	CCCCTTCCCC
GNAS	TAGAAAAA	CCCTTCCC
GNAS	TGTTAATT	CCCTTCCC
GNAS	TAGTGTTT	CCCTTCCC
GNAS	GTAAATAA	CCCTTCCC
GNAS	ATTAGAGT	TCCTTCCC
GNAS	ATTTAAGG	CCCTTCCC
GNAS	AGGGTGGT	TTTTTTTT
GNAS	TAGGTGTA	TTTTTTTT
GNAS	GGTTTATA	TTTTTTTT
GNAS	GTTAGGGT	TTTTTTTT
GNAS	TGATGGTT	TTTTTTTT
GNAS	TATTAGGG	TTTTTTTT
GNAS	ATATGTTA	TTTTTTTT
GNAS	GGTTGTAG	CCCTTCCT
GNAS	ATATAGTT	TTTTTTTT
GNAS	ATTGGGGG	TTTTTTTT
GNAS	TTATAGGG	TTTTTTTT
GNAS	GGAGTGGT	TTTTTTTT
GNAS	TGATAGAT	CCCTTCCC
GNAS	GGGTAATA	TTTTTTTT
GRM7	GTAAGTGT	TTTTTTTTTTTTTTTTTTTTTTTT
GRM7	TTGTTTAG	TTTTTTTTTTTTTTTTTTTTTTTT
GRM7	GTTTGTTT	TTTTTTTTTTTTTTTTTTTTTTTT
GRM7	AGAGAAGA	TTTTTTTTTTTTTTTTTTTTTTTT
GRM7	GGATGGTT	TTTTTTTTTTTTTTTTTTTTTTTT
GRM7	TTGGAGAA	TTTTTTTTTTTTTTTTTTTTTTTT
GRM7	GTTGTTTG	TTTTTTTCTTCTTCTTCTTTTTTT
GRM7	ATGTAGTT	TTTTTTTTTTTTTTTTTTTTTTTT
GRM7	TGGGATAG	TTTTTTTTTTTTTTTTTTTTTTTT
GRM7	TGAATTGA	TTTCTTTTTTTTTTTTTTTTCTTT
GRM7	GGTAGTTG	TTTTTTTTTTTTTTTTTTTTTTTT
GRM7	GTAATGGG	TTTTTCTTTTTTTTTTTTCTTTTT
GRM7	AGATTATG	TTTTTTTCCTCTTCTCCTTTTTTT
GRM7	GATATGTG	TTTTTTTTTTTTTTTTTTTTTTTT
GRM7	TGGATGAG	TTTTTTTCTTTTTTTTCTTTTTTT
GRM7	TTGGAGTG	TTTTTTTTTTTTTTTTTTTTTTTT
GRM7	GAAAGATA	TTTTTTTTTTTTTTTTTTTTTTTT
GRM7	GTTAAGGT	TTTTTTTTTTTTTTTTTTTTT
GRM7	GGGGATGG	TTTTTTTTTTTTTTTTTTTTTTTT
GRM7	AGGTGGTG	TTTTTTTTTTTTTTTTTTTTTTTT
GRM7	TGTATTAT	TTTTTTTCTTTTTTTTTTTTTTTT
GRM7	GGAGTAAG	TTTTTTTCTTTTTTTTCTTTTTTT
GRM7	GTATAGTA	TTTTTTTTTTTTTTTTTTTTTTTT
GRM7	TTATTGTG	TTTTTTTTTTTTTTTTTTTTTTTT
GRM7	TGTTTTAG	TTTTTTTTTTTTTTTTTTTTTTTT
GRM7	AGGTGTTT	TTTTTTTTTTTTTTTTTTTTTTTT
GRM7	AGTTGTAT	TTTTTTTTTTTTTTTTTTTTTTTT
GRM7	TAGGAGGG	TTTTTTTTTTTTTTTTTTTTTTTT
GRM7	TGTAGTTA	TTCTTTTTTTTTTTTTTTTTTTTT
KRTAP13-3	GTGGTTGA	TTTT
KRTAP13-3	AGTATGTG	TTTT
KRTAP13-3	TAATAATA	CTTC
KRTAP13-3	TATTATTA	TT
KRTAP13-3	TAGAAATA	TTTT
KRTAP13-3	AAAATGGG	TTTT
KRTAP13-3	GAGTATTG	CTTC
KRTAP13-3	TTTAAGGA	CTTC
KRTAP13-3	AGGAAGAG	CTTC
KRTAP13-3	AGTAAGTG	CTTT
KRTAP13-3	AGAGAGTT	CTTC
KRTAP13-3	TATGAGGT	CTTC
KRTAP13-3	TAGATGTG	TTTT
KRTAP13-3	ATTAGGGA	TTTT
KRTAP13-3	TAATATAG	CTTC
KRTAP13-3	GTTATGAA	TTTT
KRTAP13-3	TAAGAATG	CTTC
KRTAP13-3	TTAGTGAT	CTTT
KRTAP13-3	TTGATATT	CTTC
KRTAP13-3	GGATGAGT	CTTT
KRTAP13-3	TGTAATAG	CTTC
KRTAP13-3	TGATGATT	TTTT
KRTAP13-3	TTGGGGTT	TTTT
KRTAP13-3	GAAGATTT	TTTT
KRTAP13-3	TTAGAAGG	CTTC
KRTAP13-3	TAAAAGAA	CTTC
KRTAP13-3	ATTATGGG	TTTT
KRTAP13-3	AGAAAGAT	CTTC
KRTAP13-3	GGGTGTTT	TTTC
KRTAP13-3	ATGTTGGG	TTT
KRTAP13-3	GGTAGAGA	CTTC
KRTAP13-3	TTATGTAT	GT
KRTAP13-3	TGGGGTGG	TTTT
KRTAP13-3	AGTGTAGG	CTTC
KRTAP13-3	GTATGATT	TTTT
KRTAP13-3	AAAAGGGA	TTTT
KRTAP13-3	ATAGGGTA	CTTC
KRTAP13-3	GATTAGGA	CTTC
KRTAP13-3	AGTGTTGG	TTTT
KRTAP13-3	TGTGAGGG	TTTT
KRTAP13-3	GAATATGT	TTTT
KRTAP13-3	GGATAAAT	CTTC
KRTAP13-3	TAGAATGA	TTTT
KRTAP13-3	AATAGATT	CTTC
KRTAP13-3	GTGAAGGT	CTTC
KRTAP13-3	TTGGTAGT	CTTC
KRTAP13-3	GGGAAAAT	TTTT
KRTAP13-3	GAGTTATG	CTTC
KRTAP13-3	AAAAGTTT	TTTT
KRTAP13-3	GTGTGGAG	CTTC
KRTAP13-3	GTAAAGGA	CTTC
KRTAP13-3	AGATGTAT	TTTT
KRTAP13-3	TTTGTGAA	TTTT
KRTAP13-3	TTTGGAGA	CTTC
KRTAP13-3	TGAGTATA	CTTT
KRTAP13-3	GATTTGTA	TTTT
KRTAP13-3	AATGGGTA	CTTT
KRTAP13-3	GTGGAGAG	CTTC
KRTAP13-3	GTAAGGTG	TTTT
KRTAP13-3	TTGTTAGA	CTTC
KRTAP13-3	TGAGGAAT	TTTT
KRTAP13-3	GTGGGTAA	CTTC
KRTAP13-3	TTAATGAA	TTTT
KRTAP13-3	TTTAGGGT	CTTC
KRTAP13-3	TAGTGGGG	CTTT
KRTAP13-3	GTTGAATT	CTTT
KRTAP13-3	GGAATGTA	CTTC
KRTAP13-3	AAGATAGG	CTTC
KRTAP13-3	AGGAGTAA	CTTC
KRTAP13-3	TGGTATTA	CTTC
KRTAP13-3	AATAAATT	TTC
KRTAP13-3	GATTGAAT	TTTT
KRTAP13-3	TGGTTGAT	TTTT
KRTAP13-3	TTAATAAG	CTTC
KRTAP13-3	TATGGATG	CTTC
KRTAP13-3	GTGTTTAA	CTTT
KRTAP13-3	GTTTGTGG	TTTT
KRTAP13-3	TTAGTAGT	CTTC
KRTAP13-3	GGGGAATA	CTTC
KRTAP13-3	AATTGAGT	TTTT
KRTAP13-3	AGGGTTAA	CTTC
KRTAP13-3	AATTGTTT	TTTT
KRTAP13-3	ATAAAAGG	TTTT
KRTAP13-3	AAATTAGT	TTTT
KRTAP13-3	TTTGATGG	TTTT
KRTAP13-3	GAAGTAGG	CTTC
KRTAP13-3	TTGTGAAT	TTTT
KRTAP13-3	TATTGAGG	CTTC
KRTAP13-3	GAGGGTTT	TTTT
KRTAP13-3	ATTGGTGT	CTTT
KRTAP13-3	GTTAAAGA	CTTC
KRTAP13-3	AAGGAGAT	CTTC
KRTAP13-3	GTAATTGT	CTTC
KRTAP13-3	ATAGTGTA	TTTT
KRTAP13-3	GAATAAAT	TTTT
KRTAP13-3	TAGGTTAT	TTTT
KRTAP13-3	AAGAAAAG	CTTA
KRTAP13-3	TAGAGAAG	TTTT
KRTAP13-3	TTTTTTGT	TT
KRTAP13-3	ATGGTATT	CTTC
KRTAP13-3	TTATGGTA	TTTT
KRTAP13-3	AAAGGAAA	TTTC
KRTAP13-3	GAGAGAGT	TTTT
KRTAP13-3	TGATGAGG	TTTT
KRTAP13-3	AGTGTTAT	TTTC
KRTAP13-3	TAAATTTA	CTTC
KRTAP13-3	ATGAATAT	TTTT
KRTAP13-3	AGATGGTA	CTTC
KRTAP13-3	GTTATATG	CTTC
KRTAP13-3	GAGATGAT	TTTT
KRTAP13-3	GTAGTAAA	TTTC
KRTAP13-3	AAGTTTTA	CTTC
KRTAP13-3	ATATAGGA	CTTC
KRTAP13-3	GGGTAATT	CTTC
KRTAP13-3	TATGTGTG	CTTT
KRTAP13-3	AAGGTAAG	CTTC
KRTAP13-3	TTGAGTGT	CTTC
KRTAP13-3	AATTTAGG	TTTT
KRTAP13-3	ATAGAATT	TTTT
KRTAP13-3	TTGGGTGA	TTTT
KRTAP13-3	TAAAGTAT	CTTC
KRTAP13-3	ATAGGGAT	CTTC
KRTAP13-3	TATTAGAG	TTTT
KRTAP13-3	GAGTAAGA	CTTC
KRTAP13-3	ATGTGTAG	TTTT
KRTAP13-3	GGTGTGAG	CTTC
LTC4S	TGTTAATG	TCTTCT
LTC4S	GTTAGAGG	TTTTTT
LTC4S	AGGGAAGG	TTTTTT
LTC4S	TGAGGGGA	TTTTTT
LTC4S	TTTGGAGT	TTTTTT
LTC4S	GAGTGGGT	TTTTTC
LTC4S	GATAAATA	TTTTTT
LTC4S	GTATTGGG	TTTTTT
LTC4S	TGTGTAAA	TTTTTT
LTC4S	TTGGGGTG	TTTTTT
LTC4S	TAAGATTA	TTTTTT
LTC4S	GGAAGTTT	CTTTTC
LTC4S	TTTTGGTT	TTTTTT
LTC4S	GGGATGAG	CTTTTC
LTC4S	TATTTGAA	TTTTTT
PRAMEF2	TAGTTTGA	CTTC
PRAMEF2	AGGAGTTA	CTTT
PRAMEF2	AGAAATTA	CTTC
PRAMEF2	GATTTGTT	CTTT
PRAMEF2	GTAGTATT	CTT
PRAMEF2	TTTTAAAT	CTTC
PRAMEF2	ATATGGGG	CTTC
PRAMEF2	GAATAATA	CTTT
PRAMEF2	AAATAAGT	CTTT
PRAMEF2	GTGTAGGA	TTTT
PRAMEF2	ATGGTGGT	CTTT
PRAMEF2	ATGTGGAA	CTTC
PRAMEF2	AATTGTAT	TTTC
PRAMEF2	TTAGAAAG	TTTT
PRAMEF2	TATTGATT	TTTT
PRAMEF2	TTTTTTGG	TTTT
PRAMEF2	TTAAAATG	CTTT
PRAMEF2	TATAGTGG	CTTC
PRAMEF2	GGGATAGG	CTTC
PRAMEF2	GGTTTTGT	CTTC
PRAMEF2	TAATGGGA	CTTC
PRAMEF2	AGGGGTGA	TTTC
PRAMEF2	GGAGTTGA	CTTC
PRAMEF2	AGAGAGTG	TTTC
PRAMEF2	ATTTAGGG	TTTT
PRAMEF2	GAAAATAT	CTTC
PRAMEF2	ATTGGGAT	TTTT
PRAMEF2	TGTTGGGG	TTTT
PRAMEF2	GGTATTTG	CTTC
PRAMEF2	TAAGGATA	CTTC
PRAMEF2	GGTAGAGT	CTTC
PRAMEF2	TAAATTTG	TTTT
PRAMEF2	ATGGTAAG	CTTC
PRAMEF2	TGAATGTG	TTTT
PRAMEF2	TTGAATAA	CTTC
PRAMEF2	TTTATTGT	CTTC
PRAMEF2	GGTTAGTT	CTTT
PRAMEF2	GGGAGGTG	TTTT
PRAMEF2	TTTTTGTT	CTTC
PRAMEF2	GAATTTTT	CTTC
PRAMEF2	GATGAGAG	CTTC
PRAMEF2	GTTGGGTT	TTTT
PRAMEF2	GTAGTTAA	TTTT
PRAMEF2	AGGTAAAT	CTTC
PRAMEF2	TATTTAGG	CTTC
PRAMEF2	AAATGTTA	CTTC
PRAMEF2	TGTTGAAA	CTTC
PRAMEF2	GTGTTGTA	TTTT
PRAMEF2	GGTGTATA	CTTC
PRAMEF2	TTGGTGAT	CTTT
PRAMEF2	AAGTGAGT	CTTC
PRAMEF2	AAAGATGT	CTTC
PRAMEF2	TGAGTGGG	TTTT
PRAMEF2	ATTTGGTG	TTTT
PRAMEF2	ATTGGGGA	CTTC
PRAMEF2	GTTTAAGG	TTTT
PRAMEF2	AAATATAG	TTTC
PRAMEF2	TTAAAAGA	CTTC
PRAMEF2	AGATTTGT	TTTT
PRAMEF2	TGATGTAG	CTTC
PRAMEF2	AAGTGTGA	TTTC
PRAMEF2	GTTTGGGT	CTTC
PRAMEF2	GTGTTTAA	TTTC
PRAMEF2	GAGTATTT	CTTT
PRAMEF2	GTTATGGT	TTTT
PRAMEF2	TTGGTATG	CTTC
PRAMEF2	AAGATTGT	TTTT
PRAMEF2	GTGGGAGG	TTTT
PRAMEF2	AGGTGGGT	CTTC
PRAMEF2	GTTAAAAG	TTTT
PRAMEF2	TGTTGAGT	CTTT
PRAMEF2	TATGGTGA	TTTT
PRAMEF2	AGTAAGTG	CTTC
PRAMEF2	AGAATGGA	CTTT
PRAMEF2	TGTTATTG	TTTT
PRAMEF2	AGTTTGGG	CTTC
PRAMEF2	AGTATTGA	CTTT
PRAMEF2	AAGTTTTG	CTTT
PRAMEF2	TGGGTGTA	CTTT
PRAMEF2	TAGGAAGG	TTTT
PRAMEF2	TTAAATGG	CTTC
PRAMEF2	TGAAGGAG	TTTT
PRAMEF2	TATGGAAA	CTTT
PRAMEF2	AGTGGGTA	TTTT
PRAMEF2	ATAGATGG	TTTT
PRAMEF2	TGAAAGGT	CTTC
PRAMEF2	TAGGGAAG	CTTC
PRAMEF2	GGGTGATA	CTTC
PRAMEF2	AGTGTGTG	CTTC
PRAMEF2	AGATTTTG	TTTT
PRAMEF2	AGTAGATA	CTTT
PRAMEF2	GTTGAATA	CTTC
PRAMEF2	TGGTTGTG	TTTT
PRAMEF2	GTTGTTGT	CTTC
PRAMEF2	AGAAGTGA	CTTC
PRAMEF2	TAAGTTTA	CTTC
PRAMEF2	GGTAATGG	TTTT
PRAMEF2	TTTGAAGA	CTTC
PRAMEF2	TGTGATTT	CTTC
PRAMEF2	GATAGTAG	TTTT
PRAMEF2	GAGGAGTT	CTTC
PRAMEF2	ATTATGAT	CTTC
PRAMEF2	TTGTAGTA	CTTT
PRAMEF2	TGAAGAGT	TTTC
PRAMEF2	TGATGTTT	CTTC
PRAMEF2	GGGAGTGG	CTTC
PRAMEF2	TGGAGTGT	CTTC
PRAMEF2	GGAAGAAG	CTTC
PRAMEF2	GAAAGTTA	TTTC
SELP	GTTTATTG	TTTC
SELP	GTGAAGTA	CTTC
SELP	TAAGGAGA	CTTC
SELP	ATGGGGAG	CTTC
SELP	AGGGGGTG	CTTC
SELP	TTGGATTG	CTTC
SELP	GGGATGAT	CTTC
SELP	GGGAAGGG	TTTC
SELP	TGTTTGAA	CTTC
SELP	AGAGTTTT	CTTC
SELP	GGGGAGGT	TTTT
SELP	GGTGAGAG	CTTC
SELP	TAATAGAA	TTTC
SELP	GGTAGGGA	CTTC
SELP	AAAGGTAT	TTTT
SELP	AAGATTAT	CTTT
SELP	AAGTGTTG	CTTC
SELP	TGTGTTAA	CTTC
SELP	TATTAGGT	CTTC
SELP	TTAGGAAT	CTTC
SELP	TGTAGGAG	CTTC
SELP	TTGGGGGG	CTTC
SELP	AGTGTTAT	CTTC
SELP	AGGTAGGG	CTTC
SELP	TGAATATA	CTTC
SELP	AGGGGAGG	TTTT
SELP	AGAGTGGT	CTTC
SELP	TTAGAAGA	CTTC
SELP	AGTTAGGT	CTTC
SELP	GGAAGGGT	TTTC
SELP	AAAAAATT	TTTT
SELP	ATAGTTGG	CTTC
SELP	GGTTTTAG	CTTC
SELP	TTGTTGGA	CTTT
SELP	GGTATTAT	CTTT
SELP	GGGTAAAG	CTTC
SELP	AAGAGTTT	CTTC
SELP	GTAAGTGG	CTTC
TNNI3K	TGGGAGGA	CTTC
TNNI3K	GTAAATGG	CTTC
TNNI3K	AAATATGT	CTTC
TNNI3K	GTAGGTGG	CTTC
TNNI3K	ATAAATAT	CTTC
TNNI3K	GGGTTGTG	CTTC
TNNI3K	AGATTGGA	CTTC
TNNI3K	TGGATAAA	CTTC
TNNI3K	TTGTGTAA	CTTC
TNNI3K	GGGTTGTT	CTTC
TNNI3K	AAATGTGA	CTTC
TNNI3K	GTTAGGTT	CTTC
TNNI3K	AATAGAAG	TTC
TNNI3K	GTGGGAAG	CTTC
TNNI3K	TATAGTGT	TTTT
TNNI3K	AGTGTGAG	TTTT
TNNI3K	TGATTGTG	CTTC
TNNI3K	ATGGGGAG	CTTC
TNNI3K	GTGTGGGG	TTTT
TNNI3K	TTAAAAAG	CTTC
TNNI3K	AAATGGTT	CTTC
TNNI3K	ATGATGGT	CTTC
TNNI3K	TTAGGGAT	CTTC
TNNI3K	AGAAAGGA	CTTC
TNNI3K	GTAGTAGG	CTTC
TNNI3K	GGATGATT	CTTC
TNNI3K	GAGGAGAA	CTTC
TNNI3K	TGTTTGAA	TTTC
TNNI3K	TATTGGAA	CTTC
TNNI3K	TAAATTTG	CTTC
TNNI3K	ATAGTAAA	CTTC
TNNI3K	ATTAAATT	CTTC
TNNI3K	GTATGAGA	CTTC

## Sheet: Donor 3 Passage 2
Name	UMI	DNA methylation pattern
C12orf12	AGTTGGGG	CCCCCCTTCCCCCC
C12orf12	GGTTAAGG	CCCCCTTTTCTCCC
C12orf12	TTGATTTG	CCCCCCTTCCCCCC
C12orf12	GTAGTTGG	CCCCCCTTCCCCCC
C12orf12	TGATTTGG	CCCCCCTTCCCCCC
C12orf12	GAGAAGTG	CCCCCCTTCCCCCC
C12orf12	TGTTAGGG	CCCCCCTTCCCCCC
C12orf12	TGTTGAAG	CTCCCCTTCCCCCC
C12orf12	TTAGTAAT	CCCCCCTTCCCCCC
C12orf12	TGGTGAGT	CCCCCCTTCCCCCC
C12orf12	TGAAGTAA	CCCCCCTTCCCCCC
C12orf12	GGAGGATG	CCCCCCTTCCCCCC
C12orf12	AGGAATAG	CCCCCCTTCCCCCC
C12orf12	GGTGATGT	CCCCCCTTCCCCCC
C12orf12	ATTGGAGG	CCCCCTTTTCCCTC
C12orf12	TTGTTGGG	CCCCCCTTCCCCCC
C12orf12	TGTGAAGA	CTCCCCTTCCCCCC
C12orf12	AAGTTGGG	CCCCCCTTCCCCCC
C12orf12	ATGTAAAG	CCCCTCTTCCCCTC
C12orf12	AATGTAAG	CCCCTCTTCCCCTC
C12orf12	TATGAGAA	CCCCCCTTCCCCCC
C12orf12	GGGATGGA	CCCTCCTTCCCCCC
C12orf12	AGGTAGAG	CTTCCCTTCCCTCC
C12orf12	GTGATGTG	CCCCCCTTCCCCCC
C12orf12	GTATGTTT	TCCCCCTTCCCCCT
CASR	TTATTGGA	TTTTTTTTTTTTTTTT
CASR	AATGGTAA	TTTTTTCTTCTTTTTT
CASR	TTGTATAG	TTTTTTTTTTTTTTTT
CASR	TTTTAAGT	TTTTTTTTTTTTTTTT
CASR	TGGATGGG	TCCCTTTTTTTTCCCT
CASR	TGTAAGAT	TTTTTTTTTTTTTTTT
CASR	GGAGTTGA	TTTTTTTTTTTTTTTT
CASR	TTGGATGG	TCCCTTTTTTTTCCCT
CASR	TTTGGGAA	TTTTTTTTTTTTTTTT
CASR	TTGTTAGG	TTTTTTTTTTTTTTTT
CASR	GTTGTAGG	TTTCTTCTTCTTCTTT
CASR	TGTGTTGG	TTTCTTTTTTTTTCCT
CASR	TAATTGTG	TTTTCTTTTTTCTTTT
CASR	TGAATGAA	TTTTTTTTTTTTTTTT
CASR	ATAGGGTA	TTTCCTTTTTTCCTTT
CASR	TGGAAAAA	TTTTTCTTTTCTTTTT
CASR	AGAAAGAA	TTTTTTTTTTTTTTTT
CASR	GAGTGGTA	TTTTTTTTTTTTTTTT
CASR	AGATTGTA	TTTTTTTTTTTTTTTT
CASR	AGAGGGGA	TTTCTCCTTCCCTTTT
CASR	GAAAAATT	TTTTTTTTTTTTTTTT
CASR	ATGTAGGG	TTTTTTTTTTTTTTTT
CASR	GGAGGATT	TTTTTTTTTCTTTTTT
CASR	GGAGAGGT	TTTTTTTTTTTTTTTT
CASR	GTAGTGTA	TTTTTTTTTTTTTTTT
CASR	GTGATGTT	TTTTTTTTTTTTTTTT
DOK6	TTTGGAAG	CCCCTTCCCC
DOK6	TTATATAG	TCCCTTCCCC
DOK6	ATAGTTAT	CCCCTTCCCC
DOK6	AGTGTTAT	CCCCTTTCCC
DOK6	GTTTTAAG	CCCCTTCCTT
DOK6	TGATTATG	CCCCTTCCTC
DOK6	TATATAAG	TCCCTTCCCC
DOK6	AGGATGGG	CCCTTCCCC
DOK6	AATGTATG	CCCCTTCCCC
DOK6	GGTTGATT	TCCCTTCCCT
DOK6	TTATTTTG	CCCCTTCTCC
DOK6	TTTTTGGA	CCCCTTCCCC
DOK6	TTGGGGAA	CCCCTTTCCC
DOK6	TTTTTAGG	CCCCTTCTCC
DOK6	GTGGTAGT	CCCCTTCCTT
DOK6	TTATGGAA	CCCCTTCCCC
DOK6	GAGGAATA	CTCCTTCCTC
DOK6	GATTTGTA	CCCCTTCCTC
DOK6	AGTAAAGT	CCCCTTCCCC
DOK6	ATGAGTAG	CCTTTTTTCT
DOK6	GGGTTATG	CCCTTCCCC
DOK6	TGATGTGG	CCCCTTCCCC
DOK6	GGGAATGT	CCCCTTCCTC
DOK6	AGATGATT	CCCCTTCCCT
DOK6	TGGTAATT	CCCCTTCCCC
DOK6	AGAAGTGG	CCCCTTCCCC
DOK6	GAAAGAGG	CCCCTTCCCC
DOK6	TTGTTTGA	CCCCTTCCCC
DOK6	TAGGGAGG	TCCCCTCCCT
DOK6	GGAAGGTG	CCCCTTCCCC
DOK6	TGGTATGT	CCTCTTTTCC
DOK6	GGTTAAAG	TCCCTTCCCT
GNAS	ATAAGGTG	CCCTTTCC
GNAS	TTTTTATA	CCCTTCCC
GNAS	GGGGGAAT	CTTCCC
GNAS	AAGGGAGT	CCCTTCCT
GNAS	GGTAGGGA	TTTTTTTT
GNAS	GTTTTTGT	TTTTTTT
GNAS	AATGGTTA	TTCCC
GNAS	GGGGGGGA	TTTTTTTT
GNAS	GGTTTGAA	TTTTTTTT
GNAS	ATTAATTT	CCCTTCTC
GNAS	ATGTGTTT	CCTTTCCC
GNAS	TTAGGGAG	TTTTTTTT
GNAS	GTGGGTAG	TTTTTTTT
GNAS	TGAGAAGT	TTTTTTTT
GNAS	ATGGAGAT	CCCTTCCC
GNAS	ATATGTAA	TTTTTT
GNAS	GAGATGTG	TTTTTTTT
GNAS	AATAAAGA	TTTTTTTT
GNAS	AGGGGATG	CCCTTCCC
GNAS	GTGATATA	TTTTTTTT
GNAS	TGAAGGGT	CTTCTC
GNAS	GGGATGAT	TTTTTTTT
GNAS	TGGGGGTG	CCTTTCCC
GRM7	TTGTTGGA	TTTTTTTTTTTTTTTTTTTTTTTT
GRM7	GAGGTTTG	TTTTCTCCTTTTTCTTCTTTTTTT
GRM7	AGGGTAGA	TTTTTCCCTTTTTTTTCCTTTTTT
GRM7	GGGAAATT	TTTTTTTTTTTTTTTTTTTTTTTT
GRM7	GTAAGTGA	TTTTTTTTTTTTTTTTTTTTTTTT
GRM7	TGTTGGGA	TTTTTTTTTTTTTTTTTTTTTTTT
GRM7	ATTTATTG	TTTTTTCCTTCTTCTTCCTTCTTT
GRM7	GGTTGGTA	TTTTTTTTTTTTTTTTTTTTTTTT
GRM7	GAAGAGGT	TTTTTTTTTTTTTTTTTTTTTTTT
GRM7	AGTATATT	TCTTTTTCTTCTTCTTCTTTTTCT
GRM7	GAGATTTT	TTTTTTTTTTTTTTTTTTTTTTTT
GRM7	GTTAAAAG	TTTTTTTTTTTTTTTTTTTTTTTT
GRM7	TTGTAATG	TTTTTTTTTTTTTTTTTTTTTTTT
GRM7	TTTGTTGT	TTTTTTTTTTTTTTTTTTTTTTTT
GRM7	ATATAGAT	TTTTTTTTTTTTTTTTTTTTTTTT
GRM7	GAATTGTT	TTTTTTTTTTTTTTTTTTTTTTTT
GRM7	TAGTAGAG	TTTTTTTTTTTTTTTTTTTTTTTT
GRM7	AGGTGGTG	TTTTTTTTTTTTTTTTTTTTTTTT
GRM7	GAGTAGGG	TTTTTTTTTTTTTTTTTTTTTTTT
GRM7	AAAGGATT	TTTTTTTTTTTTTTTTTTTTTTTT
GRM7	AGGTGATT	TTTTTTTTTTTTTTTTTTTTTTTT
GRM7	GAGTAGAT	TTTTTTTTTTTTTTTTTTTTTTTT
GRM7	TGGATGAG	TTTTTTTCTTTTTTTTCTTTTTTT
GRM7	TGTATGGT	TTTTCTTCCTCTTCTCCCTCTTTT
GRM7	TTGTGGTT	TTTTTTTTTTTTTTTTTTTTTTTT
GRM7	TATGGATG	TTTTTTTTTTTTTTTTTTTTTTTT
GRM7	TGGGTAAA	TTTTTTTTTTTTTTTTTTTTTTTT
GRM7	TAGAGTAT	TTTTTTTTTTTTTTTTTTTTTTTT
GRM7	ATTATTGG	TTTTTCCCTTTTTTTTCCCTTTTT
GRM7	GTAATAAA	TTTTTTTTTTTTTTTTTTTTTTTT
GRM7	AGTGGATG	TTTTTTTTTTTTTTTTTTT
GRM7	TTGGAGAA	TTTTTTTTTTTTTTTTTTTTTTTT
GRM7	GGATGGTT	TTTTTTTTTTTTTTTTTTTTTTTT
GRM7	TTATTTAG	TTTCCTCCCTTTTTTCCCTCCTTT
GRM7	GTTGTTTG	TTTTTTTCTTCTTCTTCTTTTTTT
GRM7	GAGTATAG	TTTCCTCTTCTTTTTTCCTTTTTT
GRM7	GAGGTATT	TTTTTTTTTTTTTTTTTTTTTTTT
GRM7	AATGTTAT	TTTTTTTTTTTTTTTTTTTTTTTT
GRM7	TAAGTGTA	TTTTTTTTTTTTTTTTTTTTTTTT
GRM7	GGAATTGT	TTTTTTTCTTTTTTTTCTTTTTTT
GRM7	AGTTTATA	TTTTTTCCCCCTTCCCCCTTTTTT
GRM7	GTTTGTTT	TTTTTTTTTTTTTTTTTTTTTTTT
GRM7	TAGAATTG	TTTTTTTTTTTTTTTTTTTTTTTT
GRM7	TATTTGGT	TTTTTTTTTTTTTTTTTTTTTTTT
GRM7	AAGGTTAA	TTTTTTTTTTTTTTTTTTTTTTTT
GRM7	GAGTAAGA	TTTTTTTTTTTT
GRM7	GGAGAGGG	TTTTTTTTTTTTTTTTTTTTTTTT
GRM7	TATAATTT	TTTTTTTTTTTTTTTTTTTTTTTT
KRTAP13-3	TAGGTTGG	CTTC
KRTAP13-3	TGTGAGTA	CTTT
KRTAP13-3	GGATGAAT	TTTC
KRTAP13-3	TGAGGAGA	TTTT
KRTAP13-3	GTATTATG	TTTT
KRTAP13-3	ATTGATAA	CTTC
KRTAP13-3	GAAAAAAA	CTTC
KRTAP13-3	GAGTTATT	TTTT
KRTAP13-3	TTTTAAGA	TTTT
KRTAP13-3	GTTAGGGT	TTTT
KRTAP13-3	TAAAGTAT	CTTC
KRTAP13-3	TGTGGTGT	TTTC
KRTAP13-3	AATTATAA	CTTC
KRTAP13-3	TGATTGGA	TTTT
KRTAP13-3	GGTGTTAT	CTTT
KRTAP13-3	AAGGGAGG	TTTT
KRTAP13-3	AATATGGG	CTTT
KRTAP13-3	AATGGGAT	CTTC
KRTAP13-3	GAGAGAGT	TTTT
KRTAP13-3	AATTTATA	CTTC
KRTAP13-3	TGATTTGT	TTTT
KRTAP13-3	ATGAGTAG	CTTC
KRTAP13-3	AAATTAAG	TTTT
KRTAP13-3	TATGAGGA	TTTT
KRTAP13-3	TGGAAAGT	CTTC
KRTAP13-3	TATTAGGG	TTTT
KRTAP13-3	TGATTATG	CTTT
KRTAP13-3	AGGAGAGA	CTTC
KRTAP13-3	GAAGATAT	CTTC
KRTAP13-3	GTTGGAAA	TTTT
KRTAP13-3	GTAGGTAT	CTTC
KRTAP13-3	AGTATGGT	CTTC
KRTAP13-3	ATTTTAGT	CTTC
KRTAP13-3	GGATTATT	TTTT
KRTAP13-3	ATAAAAGT	TTTC
KRTAP13-3	GAAGGGGT	CTTC
KRTAP13-3	AAGGATGG	CTTT
KRTAP13-3	GAATTGGA	TTTT
KRTAP13-3	GTAGTAAA	TTTC
KRTAP13-3	TAGGAATG	TTTC
KRTAP13-3	ATTTGTAA	TTTT
KRTAP13-3	GTGGTTTT	TTTT
KRTAP13-3	GTGATAAG	CTTC
KRTAP13-3	ATTTTGGG	TTTC
KRTAP13-3	AGTAAGGG	CTTC
KRTAP13-3	TAGTTAGT	TTTC
KRTAP13-3	ATTAGATG	TTTT
KRTAP13-3	GGAAGGGG	CTTT
KRTAP13-3	GGTATAGG	TTTT
KRTAP13-3	GGTTTAGA	CTTC
KRTAP13-3	GGTATAGT	CTTC
KRTAP13-3	GAGGGTTT	TTTT
KRTAP13-3	GTATATTT	TTTT
KRTAP13-3	TTTAGGAG	CTTC
KRTAP13-3	AGGGGGTA	TTTC
KRTAP13-3	GTTAAAGA	CTTC
KRTAP13-3	ATTGGGTA	TTTT
KRTAP13-3	ATGTGTGT	TTTT
KRTAP13-3	ATGAGTGG	CTTC
KRTAP13-3	TATGTAGT	CTTC
KRTAP13-3	ATAGTGAT	CTTC
KRTAP13-3	TAGAGAAG	CTTC
KRTAP13-3	AAGAAAAG	CTTC
KRTAP13-3	TGTGTTAA	TTTT
KRTAP13-3	ATAATGGA	TTTT
KRTAP13-3	GGTAAATA	CTTC
KRTAP13-3	GAGAAGGA	CTTC
KRTAP13-3	GTTGAATT	CTTT
KRTAP13-3	ATGTTAGA	TTC
KRTAP13-3	AGAATAAG	CTTT
KRTAP13-3	TTATTTAG	CTTC
KRTAP13-3	GTAAGTGG	CTTC
KRTAP13-3	TTAGTAGT	CTTC
KRTAP13-3	AGGTTGTA	CTTT
KRTAP13-3	GGATAATA	CTTC
KRTAP13-3	TTATTAAA	CTTC
KRTAP13-3	GTATGTGA	CTTC
KRTAP13-3	TGGGTATG	TTTC
KRTAP13-3	TTTGTAAA	TTTT
KRTAP13-3	GGAATGGT	CTTC
KRTAP13-3	AAAAAGGA	TTTT
KRTAP13-3	AGTGTTGG	CTTT
KRTAP13-3	TGGAGTGG	CTTT
KRTAP13-3	TTAATAGA	CTTC
KRTAP13-3	GAGGGAAT	TTTT
KRTAP13-3	AAAGGTAG	CTTC
KRTAP13-3	TTGATAGA	TTTT
KRTAP13-3	TATTTTAA	CTTT
KRTAP13-3	TAAGTAAA	CTTC
KRTAP13-3	AAGGGGAG	CTTC
KRTAP13-3	GTGAAGGG	TTTT
KRTAP13-3	AAGGTATT	CTTC
KRTAP13-3	TTGGGAGT	TTTT
KRTAP13-3	ATGTAAAG	TTTT
KRTAP13-3	GTATGATG	CTTC
KRTAP13-3	TTAGAGAA	CTTC
KRTAP13-3	GGGTGAAT	TTTT
KRTAP13-3	AGGAATAG	CTTC
KRTAP13-3	TGTGGTAA	TTTT
KRTAP13-3	GTGTATGA	TTTT
KRTAP13-3	TTGGGGTT	TTTT
KRTAP13-3	GTGTGAAG	CTTC
KRTAP13-3	AAAGGGGA	TTTT
KRTAP13-3	GTATGAGT	CTTC
KRTAP13-3	TGAGATAG	CTTC
KRTAP13-3	GGTAGAGA	CTTC
KRTAP13-3	AGGAATTT	CTTC
KRTAP13-3	AGAATAAA	CTTT
KRTAP13-3	TAATTGAT	TTTT
KRTAP13-3	TTGTTAAG	CTTC
KRTAP13-3	TAGGATAG	CTTC
KRTAP13-3	GATTAGTA	CTTT
KRTAP13-3	TTGAGATA	TTTT
KRTAP13-3	TGGTATAG	CTTC
KRTAP13-3	AAAAGGGA	TTTT
KRTAP13-3	GGGGGGAG	TTTT
KRTAP13-3	TAGATGTG	CTTT
KRTAP13-3	AAGGAGGT	CTTC
KRTAP13-3	GTGAATAA	CTTC
KRTAP13-3	GTTATGAA	TTTT
KRTAP13-3	AAAAATTT	CTTT
KRTAP13-3	AAGTGGTG	CTTC
KRTAP13-3	TTTGGTGA	CTTC
KRTAP13-3	TTGAAGAA	TTTT
KRTAP13-3	GGGATTTG	CTTC
KRTAP13-3	TGGTAGTA	CTTT
KRTAP13-3	GTGAGTTT	TTTT
KRTAP13-3	GGGGATGA	TTTT
KRTAP13-3	TTATAAAT	CTTC
KRTAP13-3	TTGTATAA	TTTT
KRTAP13-3	TGAATATA	TTTT
KRTAP13-3	TGGTAGGT	CTTC
KRTAP13-3	AAGATGAT	CTTC
KRTAP13-3	AGGATATG	TTTC
KRTAP13-3	ATTAAAAG	CTTT
KRTAP13-3	AAAAAAGA	TTTT
KRTAP13-3	GGAAAGGA	CTTC
KRTAP13-3	AATTAAGA	CTTT
KRTAP13-3	AGGAAGAG	CTTC
KRTAP13-3	TGGAGTTA	CTTC
KRTAP13-3	TTGAGGGT	TTTT
KRTAP13-3	TTGATTAT	TTTC
KRTAP13-3	TGAGTGGT	CTTC
LTC4S	TGGTAGTA	TTTTTT
LTC4S	ATGTGGTG	CTTTTC
LTC4S	AGGAATGA	CCTTCC
LTC4S	TTTGTTTG	TTTTTT
LTC4S	GTGAGGGG	TTTTTT
LTC4S	TATTTTTA	CTTTTC
LTC4S	TATTGATT	TCTTCT
LTC4S	TTAGTGAA	CTTTTC
LTC4S	AGGTATGT	CTTTTC
LTC4S	TAGGAGTA	TTTTTT
LTC4S	TGTGGGGT	CTTTTC
LTC4S	GAAAGAGT	TTTTTT
LTC4S	TATTTAAG	TTTTTT
LTC4S	TTTGGAGT	TTTTTT
LTC4S	GTGATTAT	TTTTTT
LTC4S	ATTTATAG	TTTTTT
PRAMEF2	TGTATAGA	CTTC
PRAMEF2	TTATAAAT	CTTC
PRAMEF2	AGTTGGAA	CTTC
PRAMEF2	GGATGTGG	TTTT
PRAMEF2	TGTGATGG	TTTT
PRAMEF2	GTAGAGTG	CTTC
PRAMEF2	GGTAAATG	CTTC
PRAMEF2	TGTGATTT	CTTC
PRAMEF2	AAGTGAGG	CTTC
PRAMEF2	TATATTTT	TTTC
PRAMEF2	AGTGTTAT	TTTT
PRAMEF2	GGGTTGGG	CTTC
PRAMEF2	AATAAAGA	CTTC
PRAMEF2	TGTATTTG	CTTC
PRAMEF2	GAGTATGG	CTTC
PRAMEF2	TTATGGGT	TTTT
PRAMEF2	GAATATAT	TTTT
PRAMEF2	AATATATA	CTTC
PRAMEF2	GTGTGAGG	TTTT
PRAMEF2	GGTATGGT	CTTC
PRAMEF2	TAGATGAG	CTTC
PRAMEF2	TTTGAATA	TTTT
PRAMEF2	GGGTGGGA	TTTT
PRAMEF2	AGATGTGT	TTTT
PRAMEF2	GTTTGAAG	TTTC
PRAMEF2	GAGTAGGT	CTTT
PRAMEF2	TGGAGTAG	CTTC
PRAMEF2	ATTGATGG	TTTT
PRAMEF2	GGGGAGAG	TTTC
PRAMEF2	GAGGGGGG	TTTT
PRAMEF2	AAGATTGG	CTTC
PRAMEF2	GATTTGGA	CTTC
PRAMEF2	GTGTGTGT	CTTC
PRAMEF2	AGGTAGGA	TTTC
PRAMEF2	ATTGTGAG	TTTT
PRAMEF2	GTATTTAT	CTTT
PRAMEF2	TATTATGG	CTTC
PRAMEF2	TTTTTAGG	CTTC
PRAMEF2	GGTGTTGG	CTTC
PRAMEF2	ATGATGAT	CTTT
PRAMEF2	TATTTTGT	TTTT
PRAMEF2	TAAGGGGA	CTTC
PRAMEF2	GGGATGAT	CTTT
PRAMEF2	TTGGTAGG	CTTT
PRAMEF2	GGTTTAGT	TTTT
PRAMEF2	GTTGGGAT	CTTC
PRAMEF2	AGGAAAGA	CTTC
PRAMEF2	TTTGTTGG	CTTC
PRAMEF2	GTAGGGAG	CTTC
PRAMEF2	GTGAGGTA	CTTC
PRAMEF2	TGGAAGTG	CTTC
PRAMEF2	GAGAGTTA	TTTT
PRAMEF2	GGATTTGA	TTTT
PRAMEF2	AGTTATAG	TTTT
PRAMEF2	GTGGGTAT	CTTC
PRAMEF2	AAGAGAAT	TTTT
PRAMEF2	TTGTTATA	CTTC
PRAMEF2	GTTTGGAA	CTTC
PRAMEF2	GGGAAGGG	CTTC
PRAMEF2	TGAATGAT	CTTC
PRAMEF2	TAGGGAGT	TTTT
PRAMEF2	GTTAAGTT	CTTC
PRAMEF2	ATTTGTTT	CTTC
PRAMEF2	AAGTAGAT	TTTT
PRAMEF2	AAAGGGTT	TTTC
PRAMEF2	AGGTTAGT	CTTC
PRAMEF2	TGGGTTTA	CTTT
PRAMEF2	TTATAAGT	TTTT
PRAMEF2	AGGTGTTT	TTTT
PRAMEF2	AAGAAAAG	CTTC
PRAMEF2	AGTGATTG	CTTC
PRAMEF2	AAGTTTTG	CTTC
PRAMEF2	TGGAGGTA	CTTC
PRAMEF2	GAAATGTT	CTTT
PRAMEF2	TTTATGTG	TTTT
PRAMEF2	GTTATGAG	TTTT
PRAMEF2	GTGAATGG	TTTT
PRAMEF2	GTATGGAA	CTTC
PRAMEF2	ATTTGGTG	CTTC
PRAMEF2	TGTGTTAA	CTCT
PRAMEF2	TTGTAAGG	CTTC
PRAMEF2	TGAGGTTT	CTTC
PRAMEF2	AGAGGTTA	TTTT
PRAMEF2	GATTGTGG	CTTC
PRAMEF2	AGATGGGA	CTTC
PRAMEF2	ATTGTTTT	CTTC
PRAMEF2	AAAAGGTG	CTTT
PRAMEF2	GATGGTGA	CTTC
PRAMEF2	TGATGTAT	TTTT
PRAMEF2	TTAAGATT	TTTT
PRAMEF2	TTGTGTGG	CTTC
PRAMEF2	ATGTGATT	CTTC
PRAMEF2	ATTAATTT	CTTC
PRAMEF2	GGAGTATG	CTTC
PRAMEF2	GTATGAAT	TTTT
PRAMEF2	GAGTTTAG	CTTC
PRAMEF2	TATGGGAT	CTTC
PRAMEF2	TGGATGAA	CTTT
PRAMEF2	AGGAATTA	CTTC
PRAMEF2	TTTGTGAA	TTTT
PRAMEF2	GGGGAAGG	TTTT
PRAMEF2	TTGTGAAT	CTTC
PRAMEF2	GTAGTGAA	CTTT
PRAMEF2	TGAATGGG	CTTC
PRAMEF2	TGAGGGTG	TTTT
PRAMEF2	GGAGTTTT	TTTC
PRAMEF2	TAGGGGAG	CTTC
PRAMEF2	GATATTGT	TTTT
PRAMEF2	GTTAAGGG	TTTT
PRAMEF2	TGAAGTTG	CTTC
PRAMEF2	ATAAGGTT	TTTC
PRAMEF2	TTGTTGAT	CTTT
PRAMEF2	ATATAGTA	CTTC
PRAMEF2	AGGTATGT	CTTT
PRAMEF2	TGAAATGG	CTTC
PRAMEF2	TTTTAGGT	CTTC
PRAMEF2	TGGATTTT	TTTT
PRAMEF2	TGGGAAAA	CTTC
PRAMEF2	GGTAGAGT	TTTC
PRAMEF2	TTATAATG	CTTC
PRAMEF2	GGAGATTG	TTTT
PRAMEF2	GGGGGAAG	TTTT
PRAMEF2	TAAGTGTT	TTTT
PRAMEF2	AGGGGGGT	CTTC
PRAMEF2	TTGATGTA	TTTT
PRAMEF2	GTATTATT	CTTC
PRAMEF2	TGTTTTTT	CTTC
PRAMEF2	GGAGTTTA	TTTT
PRAMEF2	TGTGGAGA	CTTC
PRAMEF2	TTTGGTAT	CTTC
PRAMEF2	GGGTGTAG	CTTT
PRAMEF2	TAGTATTA	TTTT
PRAMEF2	GTGTTTTA	TTTT
PRAMEF2	TTTTGGGA	TTTC
PRAMEF2	GGAGGATA	CTTC
PRAMEF2	TTATTGGG	TTTT
PRAMEF2	ATTTATAG	CTTC
PRAMEF2	GGTAAGAA	CTTC
PRAMEF2	GTTTAGTT	CTTC
PRAMEF2	ATATATGT	TTTT
PRAMEF2	GATGAGGT	CTTC
PRAMEF2	GGAGAAAA	CTTC
PRAMEF2	GAAAATTG	TTTT
PRAMEF2	AATTGTAT	TTTT
PRAMEF2	AGTTTGGA	TTTC
PRAMEF2	TTGGGGTG	TTTT
PRAMEF2	GTGGGTTG	TTTT
PRAMEF2	TATGAGAG	CTTC
PRAMEF2	AGGAAGGT	CTTC
PRAMEF2	GGTGAAAT	TTTT
PRAMEF2	TGGGATTA	CTTC
PRAMEF2	AAGAAATT	TTTT
PRAMEF2	TTTTAGTA	TTTT
PRAMEF2	TGTGTATA	TTTT
PRAMEF2	GTGGATAG	CTTC
PRAMEF2	GAGTAGTA	TTTT
PRAMEF2	GAAGTAGA	CTTC
PRAMEF2	TATAGAGT	TTTT
PRAMEF2	GATAGGTT	CTTC
PRAMEF2	AGAGTGGG	TTTT
PRAMEF2	ATGGAGGT	CTTT
PRAMEF2	TGTAAGGG	CTTC
PRAMEF2	GATGGGTG	TTTC
PRAMEF2	TGTAGGGT	TTTC
PRAMEF2	AGGTGGTG	CTTC
PRAMEF2	TTTGTGTT	TTTT
PRAMEF2	AGAATGAG	CTTT
PRAMEF2	GGGAGAAT	CTTC
PRAMEF2	AAAGGTGG	CTTC
PRAMEF2	TTTGAGTG	CTTT
PRAMEF2	TTGTTGAA	CTTC
PRAMEF2	GGGGGAGA	CTTC
PRAMEF2	GTTTGTGA	TTTT
PRAMEF2	TAGTTATT	CTTC
PRAMEF2	TGTTGGTT	CTTC
PRAMEF2	GGGTTGTT	CTTC
PRAMEF2	GGAAGGAG	TTTT
PRAMEF2	GGTTGGAG	TTTT
PRAMEF2	AGGAGTAT	TTTT
PRAMEF2	GGGTTTGT	CTTT
PRAMEF2	AAGTTATA	TTTC
PRAMEF2	GGAGATGT	TTTT
PRAMEF2	ATTAAGAG	TTTT
PRAMEF2	AAAGTTGT	TTTT
PRAMEF2	TTGGGGGT	TTTT
PRAMEF2	GGTTTTAG	CTTT
PRAMEF2	GATAGTTG	TTTT
PRAMEF2	GTGAGAAG	CTTC
PRAMEF2	ATGTATGG	CTTC
PRAMEF2	TAGGGATA	CTTC
PRAMEF2	AGTAGTTA	CTTT
PRAMEF2	TAAAATGA	TTTT
PRAMEF2	TTTTTTAT	CTTC
PRAMEF2	GTATAAGG	CTTC
PRAMEF2	TTGATTAT	CTTC
PRAMEF2	GTTAGAGG	TTTT
PRAMEF2	AAATGTAT	CTTC
PRAMEF2	ATAGGTGG	TTTT
PRAMEF2	ATGGAAAG	CTTC
PRAMEF2	GGTTGTTA	CTTC
SELP	TTTGTGTG	TTTT
SELP	GTTGAGTG	CTTC
SELP	GTGATAGA	CTTC
SELP	GGAGAGTA	CTTC
SELP	TGTATTTT	CTTC
SELP	TTTGGGTT	CTTC
SELP	AGGAGGTT	CTTC
SELP	GGGTATAT	CTTC
SELP	TTATGGGG	CTTT
SELP	AGTGTATG	CTTC
SELP	TAAGATTG	CTTC
SELP	GTGTGGTT	CTTC
SELP	ATGAAAAT	CTTT
SELP	TATGATAA	CTTC
SELP	TGAGTTGA	CTTC
SELP	AGTTATTT	CTTC
SELP	TTGGGAAG	CTTC
SELP	ATGTATAA	CTTC
SELP	ATGAGTAG	CTTC
SELP	GGGGATGG	CTTC
SELP	TGTTGTGG	CTTC
SELP	ATGTTATT	CTTC
SELP	TGGTTTTA	CTTC
SELP	GGTGAGAG	CTTC
SELP	TTGTTTGG	CTTC
SELP	GTGTTGAT	CTTC
SELP	AATGGATT	TTTC
SELP	GTGAGAGG	TTTT
SELP	GGATTAAA	CTTC
SELP	GGAAAAGG	TTTC
SELP	TGTTTGGG	CTTC
SELP	TAAAGGGG	CTTC
SELP	GTAATGGG	CTTC
SELP	ATAAGATT	CTTT
SELP	TTATTGGA	CTTC
SELP	GTTAGATA	CTTC
SELP	TAGTGGAA	TTTT
SELP	AGTGTGAA	CTTC
SELP	GAGTATTT	CTTC
SELP	GAGGGATA	CTTC
SELP	TAAGGAGA	CTTC
SELP	GAGAGTAA	CTTC
SELP	TATTGAAT	TTTT
SELP	TAGGTATG	CTTC
TNNI3K	AGTGTGGG	CTTC
TNNI3K	TGGTGTAT	CTTC
TNNI3K	GGGTTGTA	CTTC
TNNI3K	TGGTGAGA	CTTC
TNNI3K	GTAGGAGT	TTC
TNNI3K	AGAGGGTA	TTTC
TNNI3K	GAATGGTG	CTTC
TNNI3K	GTGTGGTG	CTTC
TNNI3K	GTTATTTT	CTTC
TNNI3K	TTTTGGTT	CTTC
TNNI3K	AGGTTAGA	CTTC
TNNI3K	GGTTATGA	CTTC
TNNI3K	AGGTAGGT	CTTC
TNNI3K	GGAAGTTG	CTTC
TNNI3K	GAGTTGTG	CTTT
TNNI3K	GGGTGAGG	CTTC
TNNI3K	ATGGGGAG	CTTC
TNNI3K	TTGATTTT	CTTC
TNNI3K	GGGGTTAG	CTTC
TNNI3K	GGTAAATG	CTTC
TNNI3K	AGGTGTTG	CTTC
TNNI3K	ATTTTTGT	CTTC
TNNI3K	GTGTAGGA	CTTC
TNNI3K	GTAAATGG	CTTC
TNNI3K	AGATTGAA	CTTC
TNNI3K	TTATAAGG	CTTC
TNNI3K	GTTTGAGG	CTTC

## Sheet: Donor 1 Passage 13
Name	UMI	DNA methylation pattern
C12orf12	GTGTTATG	CCCCCCTTCCCCCC
C12orf12	GTAGTTGG	CCCCCCTTCCCCCC
C12orf12	TGGTTAGG	CCCCCCTTCCCCCT
C12orf12	GGTATTAG	CCCCCCTTCCCCCC
C12orf12	TGTGAAGA	CTCCCCTTCCCCCC
C12orf12	AAATGATG	CCCCCCTTCCCCCC
C12orf12	TGAGGTGT	CCCCCCTTCCCCCC
C12orf12	AGGAATAG	CCCCCCTTCCCCTC
C12orf12	TGTTGTAG	CTCCCCTTCCCCCC
C12orf12	GTGAGGGT	CCCCCCTTCCCCCC
C12orf12	GAGTAATG	CCCCCCTTCCCCTC
C12orf12	TGATTTGG	CCCCCCTTCCCCCC
C12orf12	TTGGTGGG	CTCCCCTTCCCCCC
C12orf12	TGGTGAGT	CCCCCCTTCCCCCC
C12orf12	TTAGTAAT	CCCCCCTTCCCCCC
C12orf12	GAGGTGTT	CCCCCTTTTCCCTC
C12orf12	GGTGTGAG	CCCCCCTTCCCCCC
CASR	TAAAGGTG	TTTTTTTTTTTTTTTT
CASR	AATGGTAA	TTTTTTCTTCTTTTTT
CASR	GAGTGGTT	TTTTTTTTTTTTTTTT
CASR	GGATTGGT	TTTTTCTTTTCTTTTT
CASR	TTATTATG	TTTTTTTTTTTTTTTT
CASR	TTTTAAGT	TTTTTTTTTTTTTTTT
CASR	TGGATGTG	TTTTTTTTTTTTTTTT
CASR	TGTTGGTA	TTTTCCCTTCCCTTTT
CASR	TAATTGTG	TTTTTTTTTTTCTTTT
CASR	TTGTTGTG	CTTTTTTTTTTTTTTC
CASR	GGAGGATT	TTTTTTTTTCTTTTTT
CASR	TGTTGTGA	TTTTTTTTTTTTTTTT
CASR	TGGTGATA	TTTTTTTTTCTTTTTT
CASR	TGATTGTA	TTTTTCATTTTTTTTT
CASR	TGGGTAGA	TTTTTCTTTTCTTTTT
CASR	TTGGAAAA	TTTTTCTTTTCTTTTT
CASR	TGGAAAAA	TTTTTCTTTTCTTTTT
DOK6	AAGTTGTG	CCCCTTCCCC
DOK6	GAGATTTT	CCTCTTCCCC
DOK6	TAGTATGT	CCCCTTCCCC
DOK6	TGGGTAGG	CCCCTTCCCC
GNAS	TAGGGAGT	CTCTTCCC
GNAS	TTGGAAAT	CCTTCTC
GNAS	TGAGAAGT	TTTTTTTT
GNAS	TTTTTATA	CCCTTCTT
GNAS	ATAGAATA	CCCTTCCC
GNAS	GGATTGGG	CTTTTTTC
GNAS	GGTTAGAT	TTTTTTTT
GNAS	AATGGTAT	TTTTTTTT
GRM7	AGGGGTTG	TTTTTCCCTTTTTTTTTTTTTCTC
GRM7	GGGTTGGA	TTCTTCCCTTTT
GRM7	GTTTGTTT	TTTTTTTTTTTTTTTTTTTTTTTT
GRM7	AGTTTATA	TTTTTTCCCCCTTCCCCCTTTTTT
GRM7	GTGATTTG	TTTTTTTTTTTTTTTTTTTTTTTT
GRM7	ATATAGAT	TTTTTTTTTTTTTTTTTTTTTTTT
GRM7	AGTTTAGT	TTTTTTCCCTTTTCCCTCTTTTTT
GRM7	GGTTATTG	TTTTTTTTTTTTTTTTTTTTTTT
GRM7	ATGATTGT	TTTTTCCCTTTTTTTTCCTTTTTT
GRM7	TGTGTTAG	TTTTTTTCCTTTTTTCCCTTCTTT
GRM7	AGTATATT	TCTTTTTCTTCTTCTTCTTTTTCT
GRM7	AAGGTAGT	TTTTTTTTTTTTTTTTTTTTTTTT
GRM7	TTTATTAG	TTTCCTCCCTTTTTTCCCTCCTTT
GRM7	GGGTTGTT	TTCTTCCCTTTTTTTTCCCTTCTT
GRM7	ATTATTGG	TTTTTCCCTTTTTTTTCCCTTTT
GRM7	TGAGTTAT	TTTCCTCCCTTTTTTCCCTCCTTT
GRM7	GATAGTTG	TTTTTCTTTTCTTCTTTTTTTTTT
GRM7	ATGGAGGT	TTTTCTTCTTTTTTTTCTTCTTTT
GRM7	TTATTTAG	TTTCCTCCCTTTTTTCCCTCCTTT
GRM7	TTGGAGAA	TTTTTTTTTTTTTTTTTTTTTTTT
GRM7	AGTTGTAT	TTTTTTTTTTTTTTTTTTTTTTTT
GRM7	ATTATGTA	TTTTTCTTTTTTTTTTTCCTTTTT
GRM7	AGGTGTTT	TTTTTTTTTTTTTTTTTTTTTTTT
GRM7	TAGTTGGT	CTTTTTTTTTTTTTTTTTTTTCTC
GRM7	GGGATGGG	TTTTTTCCTTTTTTTTCCTTTCTT
GRM7	TGTTGGGT	CTTTTTTTTTTTT
GRM7	TTTTGGTA	TTTTTTTTTTTTTTTTTTTTTTTT
GRM7	GTAAGTGA	TTTTTTTTTTTTTTTTTTTTTTTT
GRM7	TGGATGAG	TTTTTTTCTTTTTTTTCTTTTTTT
GRM7	GTTATTGG	TTTTTTTTTTTTTTTTTTTTTTTT
GRM7	ATTGATTA	TTTCCCCCTTTTTTTTTTTTTTTT
GRM7	AGGGTAGA	TTTTTCCCTTTTTTTTCCTTTTTT
GRM7	GTATTGTT	TTTTTTCCTTTTTTTTCCTCTTTT
GRM7	ATATTATT	TTTTTCCCTTTTTTTTCCCTTCTT
GRM7	ATTTGTGT	TTTTTTTCTTTTTTTTCTTTTTTT
KRTAP13-3	TGGAAAGT	TTTT
KRTAP13-3	TATTAGGG	TTTT
KRTAP13-3	TATGAAAT	TTTT
KRTAP13-3	ATTAGGGG	TTTT
KRTAP13-3	AAAGTATA	TTTT
KRTAP13-3	TGAGAGTT	TTTT
KRTAP13-3	GGTAGAGA	CTTC
KRTAP13-3	GGTAAATA	CTTC
KRTAP13-3	AAGATAGG	CTTC
KRTAP13-3	GTTAGTAT	TTTT
KRTAP13-3	ATTATGTG	TTTC
KRTAP13-3	GAGATGTA	CTTT
KRTAP13-3	AAAGGAAT	TTTT
KRTAP13-3	GATGATGT	TTTT
KRTAP13-3	TGAGTATA	CTTT
KRTAP13-3	TGGTTGAG	CTTC
KRTAP13-3	TGATTTGT	TTTT
KRTAP13-3	TGTGTTAA	TTTT
KRTAP13-3	TGTGGTAA	TTTT
KRTAP13-3	GAGGAAGG	TTTT
KRTAP13-3	TTGGGGTT	TTTT
KRTAP13-3	GAGTAGGT	TTTT
KRTAP13-3	TTGATTGT	TTTT
KRTAP13-3	TGGAGTTA	TTTT
KRTAP13-3	AATTAAGA	CTTT
KRTAP13-3	TGAGGTGT	TTTT
KRTAP13-3	TGAGGGTG	TTTT
KRTAP13-3	TTAATAAG	CTTC
KRTAP13-3	TGTGAAGA	TTTT
KRTAP13-3	GTGGAAGA	TTTT
KRTAP13-3	AGGAATTT	CTTC
KRTAP13-3	AGAATAAG	CTTT
KRTAP13-3	TGATTGTG	TTTT
KRTAP13-3	TGTAGTTT	TTTT
KRTAP13-3	GAGGGAAT	TTTT
KRTAP13-3	TAGTGAGT	CTTT
KRTAP13-3	GATTTTTA	TTTT
KRTAP13-3	GTTATGAA	TTTT
KRTAP13-3	TAGAGATG	CTTC
KRTAP13-3	ATTTTTTT	TT
KRTAP13-3	GATGGGAA	CTTC
KRTAP13-3	GGAGGGTT	CTTC
KRTAP13-3	AAATTAGT	CTTC
KRTAP13-3	TAGTATTG	TTTT
KRTAP13-3	GGAATATG	CTTC
KRTAP13-3	TAGTTGGT	TTTT
KRTAP13-3	AAGTATAG	TTTT
KRTAP13-3	TTTTAGTT	TTTT
KRTAP13-3	GGGGAATA	CTTT
KRTAP13-3	ATAGGGTA	CTTC
KRTAP13-3	GAAGTGTA	CTTT
KRTAP13-3	TTGATATT	CTTC
KRTAP13-3	GGATTGGA	CTTT
KRTAP13-3	ATTTGTGT	TTTT
KRTAP13-3	GAGTAAGA	CTTC
KRTAP13-3	GTGTGGAG	CTTT
KRTAP13-3	AGTAAGAA	TTTT
KRTAP13-3	GTAATAGT	TTTC
KRTAP13-3	AAGGAGAT	CTTC
KRTAP13-3	GTTAAAGA	CTTC
KRTAP13-3	TGAAAGGA	CTTT
KRTAP13-3	TGTGAGTG	CTTT
KRTAP13-3	GAAAGGTA	TTTT
KRTAP13-3	TTATTAGG	TTTT
KRTAP13-3	AATTTAGG	TTTT
KRTAP13-3	GAGTTAGG	TTTT
KRTAP13-3	TAAAGTAT	CTTC
KRTAP13-3	GTTAGGGT	TTTT
KRTAP13-3	GAGGGTTT	TTTT
KRTAP13-3	GTATATTT	TTTT
LTC4S	TGGAATAG	TTTTTT
LTC4S	TTGTTGGG	CCTTCC
LTC4S	TGTTGGGG	CCTTCC
LTC4S	GGGTTTGT	CTTTTC
PRAMEF2	TTATTTGG	CTTC
PRAMEF2	GGAGTGAA	CTTC
PRAMEF2	GTTAATGA	CTTT
PRAMEF2	TTTTAAAT	CTTC
PRAMEF2	ATAAAGGT	TTTT
PRAMEF2	GTTGGTTA	TTTT
PRAMEF2	TGGGATAT	CTTC
PRAMEF2	GAAATGGA	CTTT
PRAMEF2	TGTTGGGG	TTTT
PRAMEF2	TGGGTGTA	CTTT
PRAMEF2	ATTAAGGG	TTTT
PRAMEF2	TGGTTAAA	CTTC
PRAMEF2	GGATGGGA	CTTC
PRAMEF2	AGGTTGAA	TTTT
PRAMEF2	TGGAAGTG	CTTC
PRAMEF2	ATATATGT	TTTT
PRAMEF2	GAATTTTT	CTTT
PRAMEF2	GGAGGGTA	CTTC
PRAMEF2	TATTTGTA	TTTT
PRAMEF2	TTGTGGGT	TTTT
PRAMEF2	TAATGTGA	TTTT
PRAMEF2	TAAAGTAG	CTTT
PRAMEF2	TTGATTAT	CTTC
PRAMEF2	TGTTTTAG	CTTC
PRAMEF2	TGGGGAAA	CTTT
PRAMEF2	GGGGGGGG	TTTT
PRAMEF2	AGTGTGTG	CTTT
PRAMEF2	TAGGGATA	TTTT
PRAMEF2	GGATATAT	CTTT
PRAMEF2	AAGAGTTT	TTTT
PRAMEF2	TGGTTGTG	TTTT
PRAMEF2	TAGTGGTT	TTTT
PRAMEF2	GGGATTAG	CTTC
PRAMEF2	TGTTGGAT	CTTT
PRAMEF2	GGTTAAGT	TTTT
PRAMEF2	GTTAAAAG	CTTC
PRAMEF2	TGGAGGGT	TTTT
PRAMEF2	TTTTTTGT	TTTT
PRAMEF2	GTGGGGAA	CTTT
PRAMEF2	GTATTGGT	TTTT
PRAMEF2	GTGGATTA	CTTC
PRAMEF2	ATTTTAGA	TTTT
PRAMEF2	TGTAGTTG	CTTC
PRAMEF2	ATAGAAAA	TTTT
PRAMEF2	GGTAATGG	TTTT
PRAMEF2	AAGAGAAT	CTTC
PRAMEF2	AGGTTGGG	TTTT
PRAMEF2	GAAAATAT	CTTC
PRAMEF2	AGGATTAT	CTTT
PRAMEF2	ATTATGGT	CTTT
PRAMEF2	GAAAGTTA	CTTC
PRAMEF2	GGAATTTT	TTTT
PRAMEF2	TGTGAGGT	CTTT
PRAMEF2	GATGGGGA	CTTC
PRAMEF2	TATATGTT	CTTC
PRAMEF2	GTGGTGGA	TTTT
PRAMEF2	GGTGGGAT	CTTT
PRAMEF2	TGAAGAGT	TTTT
PRAMEF2	GTGAAGGT	CTTC
PRAMEF2	ATTGGGGG	TTTT
PRAMEF2	AATGAAGT	TTTT
PRAMEF2	TATGAATT	TTTT
PRAMEF2	ATTGTTTG	TTTT
PRAMEF2	TTTGGAAT	CTTT
PRAMEF2	TGAATGAG	TTTT
PRAMEF2	TTAAAATA	CTTC
PRAMEF2	GGTGTATA	CTTC
PRAMEF2	GAAAGGGG	CTTC
PRAMEF2	ATTTTGTT	CTTT
PRAMEF2	ATATTGGG	CTTT
SELP	TAGGTAGA	CTTC
SELP	GGTGAGAG	CTTC
SELP	ATAGGTTA	CTTC
SELP	GAAGAATA	CTTT
SELP	TGGAGTGA	TTTT
SELP	AGAGTTTT	CTTC
SELP	TGGTGATG	CTTC
TNNI3K	GTGGGGAT	CTTC
TNNI3K	GTAAATGG	TTTT
TNNI3K	GGGAAGTA	CTTC
TNNI3K	GTTGTTGG	CTTC
TNNI3K	GTTAGATG	CTTC
TNNI3K	GGTGGGAT	CTTC
TNNI3K	GGTAATGG	CTTC
TNNI3K	ATGAGTTG	TTTT
TNNI3K	GAAGATTG	CTTT
TNNI3K	GTGTGGGG	TTTT
TNNI3K	AGGGAAAA	CTTC

## Sheet: Donor 2 Passage 13
Name	UMI	DNA methylation pattern
C12orf12	AAATGGAT	CCCCCCTTCCCCCC
C12orf12	GATTGTTT	CTCCCCTTCCCCTC
C12orf12	GTTGTATG	CCCCCCTTCCCCCC
C12orf12	AATGGATG	CCCCCCTTCCCCCC
C12orf12	TGTTGAAG	CTCCCCTTCCCCCC
C12orf12	GTAGTTGG	CCCCCCTTCCCCCC
CASR	GTTGTTGT	TTTTTTTTTTTTTTTT
CASR	AGAGGGGA	TTTCCCCTTCCCCTTT
CASR	GGGATATG	TCTTTTCTTCTTTTCT
CASR	ATAGGGTA	TTTTTTTTTTTTTTTT
CASR	ATAATGTG	TTTTCCCTTCCCTTTT
CASR	ATAAATGG	TTTTTTTTTTTTTTTT
CASR	TATAAGTT	TTTTCCCTTCCCTTTT
DOK6	AAGTGGGA	TCTCTTCCCT
DOK6	GAGAGGGG	CCCCTTCCCC
DOK6	GGTGTTAT	CCCCTTCCCC
DOK6	GAGGGGGA	TCCCTTCCCT
DOK6	TAGTGATT	CCCCTTCCCC
DOK6	ATGAGTAG	CCTTTTTTCT
DOK6	TAATTAAA	TCCCTTCCCT
DOK6	TGTGTTTG	CCCCTTCCCC
DOK6	ATGTTGGT	TCCCTTCCCT
DOK6	AATGTATG	CCCCTTCCCC
DOK6	AGGTGGGT	TCCCTTCTCT
DOK6	TATAGGGT	TCCCTTCCCT
DOK6	AAATGAGT	TCTCTTCTTT
GNAS	TAGGTAGA	CTCTTCCC
GNAS	AGTTAGGG	CCCTTCCC
GNAS	TGGAAGGT	CCCTTCCC
GNAS	AAAATGTG	CCCTTCCC
GNAS	TGGGTAGT	TTTTTT
GNAS	TAATAGGG	CCCTTCCC
GNAS	TAGATGTG	TTCCC
GNAS	TAGTTTTT	CCCTTCCC
GNAS	TGTTGATT	CCCTTCCC
GNAS	AGAATAAG	CCCTTCCC
GRM7	ATGGAGGT	TTTTCTTCTTTTTTTTCTTCTTTT
GRM7	TGTGTGTA	TTTTTTTCTTTTTTTTCTTTTTTT
GRM7	GATAAATT	TTTTTTTTTTTTTTTTTTTTTTTT
GRM7	AAATAGGT	TTTTTTTCTTCTTCTTCTTTTTTT
GRM7	GGGAGTAG	TTTTTTTCTTTTTTTTCTTTTTTT
GRM7	GTTTGTTT	TTTTTTTTTTTTTTTTTTTTTTTT
GRM7	TTTATGGT	TTTTTTTTTTTTTTTTTTTTTTTT
GRM7	TGATTGGA	TTTTTTTTTTTTTTTTTTTTTTTT
GRM7	ATTGGGTT	TTTTTTTCTTTTTTTTCTTTTTTT
GRM7	GGTATGGT	TTTTCTCCCTCTTCTCCCTCTTTT
GRM7	GGATAATA	TTTTCTTCTTTTTTTTCTTTTTTT
GRM7	GGGTTGAG	TTTTTCCCTTTTTTTTTCTTTTTT
GRM7	GTATTTTG	TTTTTTCCCCCTTTTTTCTTTTTT
GRM7	TGTGTATG	TTTCCCCCCCTTTTCCCCCCCTTT
GRM7	AAGATTGG	TTTCCTCCTCTTTTCCCCTCCTTT
GRM7	GTTGTTTG	TTTTTTTCTTCTTCTTCTTTTTTT
GRM7	TTGTGGTG	TTTTTTTTTTTTTTTTTTTTTTTT
GRM7	TGTGATTG	TTTCTTCCTTCTTCTTCCTTCTTT
GRM7	TTGTAGAG	TTTTTTCTTTTTTTTTTCTTTTTT
GRM7	AGTATTGG	TTTTTTTCTTTTTTTTCTTTTTTT
GRM7	AGATTATG	TTTTTTTCCTCTTCTCCTTTTTTT
GRM7	GTTATTGG	TTTTTTTTTTTTTTTTTTTTTTTT
GRM7	TGGGTTAT	TTTCCTCCCTTTTTTCCCTCCTTT
GRM7	GAAGGGTA	TTTTTTTCTTTTTTTTCTTTTTTT
GRM7	TTAGATTA	TTTCCCCCCTTTTTTTTTTTTTTT
GRM7	TGTATTAT	TTTTTTTCTTTTTTTTCTTTTTTT
GRM7	TTGTTGGT	TTTTCTTCTTCTT
GRM7	AAGTGTTT	TTTTTTTTTTTTTTTTTTTTTTTT
GRM7	TGTGGAAA	TTTTTTTCTTTTTTTTTTTTTTTT
GRM7	TTTGGGTA	TTTTCTTCTTCTTCTTCTTCTTTT
GRM7	TATGGTTG	TTTCTTCCTTCTTCTTCCTTCCTT
GRM7	GAGGAAGT	TTTTTCCTTTTTTTTTCCCTTTTT
GRM7	GGGGAGGG	TTTTTCCTTTTTTTTTCTTTTTTT
GRM7	TGGTTGTA	TTTTTTTTTTTTTTTTTTTTTTTT
GRM7	GGGTAAAG	TTTTTTTCTTTTTTTTCTTTTTTT
GRM7	GGAGTAAG	TTTTTTTCTTTTTTTTCTTTTTTT
GRM7	GTTAAGTA	TTTTTTTTTTTTTTTTTTTTTTTT
GRM7	TGGATAAG	TTTTTTTCTTTTTTTTCTTTTTTT
GRM7	GTTGTAAG	TTTTTTTCTTCTTTTTCTTTTTTT
GRM7	GGTTGTGA	TTTTTCCCTTTTTTTTCCCTTTTT
GRM7	AAAAGGGT	TTTCCCTCCCCTTCCCCCCCCTTT
GRM7	GGTTGAGG	TTTTTCCCTTTTTTTTCCCTTTTT
GRM7	ATTTATTG	TTTTTTCCTTCTTCTTCCTTCTTT
GRM7	GGTAAAAG	TTTTTTTCTTTTTTTTCTTTTTTT
GRM7	AAGGGTGT	TTTCCTCCCCCTTTCCCCCCCTTT
GRM7	TAAAGGTA	TTCTTTTTTTTTTTTTTTTTTCTT
KRTAP13-3	TGATAAAT	TTTT
KRTAP13-3	GGTGGAAT	TTTC
KRTAP13-3	GAGAGATA	TTTT
KRTAP13-3	GGGGGTTT	TTTT
KRTAP13-3	GATGGAGT	TTTT
KRTAP13-3	AGTAAGTT	TTTT
KRTAP13-3	GATAATAA	TTTT
KRTAP13-3	AGTATATA	CTTC
KRTAP13-3	TGTGTGGT	CTTT
KRTAP13-3	GTAGAGAA	TTTT
KRTAP13-3	ATAAAGGA	TTTT
KRTAP13-3	TGAGGATT	TTTT
KRTAP13-3	AATAGATT	CTTC
KRTAP13-3	GATTTAGA	TTTT
KRTAP13-3	TTAGTTAA	TTTT
KRTAP13-3	AAGGTTAT	TTTT
KRTAP13-3	GTGGAAGA	TTTT
KRTAP13-3	AGAGAAGT	TTTT
KRTAP13-3	TGGGATAG	TTTT
KRTAP13-3	TTAGTAGT	TTTC
KRTAP13-3	AAAGGAAT	TTTT
KRTAP13-3	TGAGTATA	CTTT
KRTAP13-3	TGTGTTAA	TTTT
KRTAP13-3	TATGGAAT	TTTT
KRTAP13-3	GTATATTT	TTTT
KRTAP13-3	AGAGTGAT	TTTT
KRTAP13-3	AGTAAGAA	TTTT
KRTAP13-3	AAGTAAGA	TTTT
KRTAP13-3	AAGTATAG	TTTT
KRTAP13-3	TAGTTAAA	TTTT
KRTAP13-3	TTGATAAT	TTTT
KRTAP13-3	TTTGATGG	TTTT
KRTAP13-3	GTAATATT	TTTT
KRTAP13-3	GAAGAAGT	TTTT
KRTAP13-3	GTTGTAGT	TTTT
KRTAP13-3	AAGGATGG	CTTT
KRTAP13-3	AGGTTGAT	TTTT
KRTAP13-3	AATGGTTT	TTTT
KRTAP13-3	GAGATTTA	TTTT
KRTAP13-3	TTGGAGTA	TTTT
KRTAP13-3	TGTAATGA	TTTT
KRTAP13-3	GATATGTA	TTTT
KRTAP13-3	GTAGGAGT	TTTT
KRTAP13-3	TGGAAGGA	TTTT
LTC4S	GTAAAGTT	TTTTTT
LTC4S	GTGTGGAG	TTTTTC
LTC4S	AGTTTTTT	CTTTTC
LTC4S	AGTATGGT	TTTTTT
LTC4S	GGGAATTG	TCTTTT
LTC4S	TGTGAGAA	CCTTTT
LTC4S	GGAAATGT	TTTTTT
LTC4S	TGGTGGAG	TTTTTC
LTC4S	TGGTAGTA	TTTTTT
PRAMEF2	AAGATGTG	CTTT
PRAMEF2	GTTTATTG	TTTT
PRAMEF2	GTTATTAG	TTTT
PRAMEF2	TGTGGAGT	TTTT
PRAMEF2	TGGGGGGT	TTTC
PRAMEF2	GATTGGAG	TTTT
PRAMEF2	AGGGGAGA	TTTT
PRAMEF2	GTGAAGTT	TTTT
PRAMEF2	GTAATTTA	TTTT
PRAMEF2	AATATTGA	CTTC
PRAMEF2	TAATTTTA	TTTT
PRAMEF2	TAATTGGG	TTTT
PRAMEF2	AGGTGGTG	TTTT
PRAMEF2	TTGGGATA	CTTT
PRAMEF2	TTATGGAA	CTTC
PRAMEF2	GAGGTGGT	TTTT
PRAMEF2	TGTGGTGG	TTTT
PRAMEF2	TAGTGGAT	TTTT
PRAMEF2	TGTGAATT	TTTT
PRAMEF2	AGTTTGGA	TTTT
PRAMEF2	TGGGTATG	TTTT
PRAMEF2	TATTTGTT	TTTT
PRAMEF2	TTGAGTTT	CTTT
PRAMEF2	GAAGAAAG	TTTT
PRAMEF2	TATAAGAG	CTTC
PRAMEF2	TAGTATTA	CTTT
PRAMEF2	GATTAGTA	TT
PRAMEF2	GGTATTTG	CTTT
PRAMEF2	ATGTGTTG	CTTC
PRAMEF2	TGATATTA	TTTT
PRAMEF2	GTGTTGTA	TTTT
PRAMEF2	TGATATGT	CTTC
PRAMEF2	GATGTTGT	CTTT
PRAMEF2	ATGATGAA	TTTC
PRAMEF2	GGGTGGTT	TTTT
PRAMEF2	TTAGATAT	CTTC
PRAMEF2	AAAATAGT	CTTC
PRAMEF2	TGGGGTTT	CTTC
PRAMEF2	GGAAAGAT	TTTT
PRAMEF2	ATGAGGAT	TTTT
PRAMEF2	GGGTTAGT	TTTT
PRAMEF2	TGTAGTAG	CTTC
PRAMEF2	TATGAGTT	CTTC
PRAMEF2	AGGTTGTA	TTTT
PRAMEF2	GGGTAATA	CTTT
PRAMEF2	GTGGTTTA	TTTT
PRAMEF2	AGGAATAA	CTTT
PRAMEF2	TGATGTAT	TTTT
PRAMEF2	GAGAAGGT	TTTT
PRAMEF2	TGAGTTTG	CTTT
PRAMEF2	AGAGAGTT	TTTT
PRAMEF2	ATTGTGTG	TTTT
PRAMEF2	TAGTGATT	CTTT
PRAMEF2	TTTTTGGG	CTTC
PRAMEF2	TTAGTGTA	TTTT
PRAMEF2	TGATGATA	CTTC
PRAMEF2	TTAGGGGA	TTTT
PRAMEF2	GTTTTAAG	TTTT
PRAMEF2	TGTAATGA	TTTT
PRAMEF2	AAAAGGTG	CTTT
PRAMEF2	AGGTGAGT	TTTT
PRAMEF2	GGTTAGGG	TTTT
PRAMEF2	TGTTATTG	TTTT
PRAMEF2	TGGGTTTA	CTTC
PRAMEF2	TGTGAAGA	TTTT
PRAMEF2	GTTTTTGA	TTTT
PRAMEF2	GAGTATTG	TTTT
PRAMEF2	GGGGTTTG	TTTT
PRAMEF2	TAGTGTGA	TTTT
PRAMEF2	TGGGTATT	CTTC
PRAMEF2	TGGATTGA	TTTT
PRAMEF2	GGTTGGGT	CTTC
PRAMEF2	TTTGTTGT	TTTT
PRAMEF2	GGTGTAGG	TTTT
PRAMEF2	GGGTTTGG	CTTC
PRAMEF2	AGAAAGAA	TTTT
PRAMEF2	AGAGAGAG	CTTC
PRAMEF2	GGTTTAGT	TTTT
PRAMEF2	ATGAAGGA	CTTC
PRAMEF2	ATGGTTAT	TTTT
PRAMEF2	GAATTAGA	TTTT
PRAMEF2	AGTAAGTA	TTTC
PRAMEF2	AAAGTTAT	TTTT
PRAMEF2	GGATTGAT	TTTT
PRAMEF2	TGTATGGT	TTTT
PRAMEF2	TGAAAGAT	CTTC
PRAMEF2	ATGGGAAA	TTTT
PRAMEF2	GAGTTGAG	TTTT
PRAMEF2	TAGTGTTG	TTTT
PRAMEF2	ATGATTGA	CTTT
PRAMEF2	TTATTAGA	TTTT
PRAMEF2	GTAGGTAG	TTTT
PRAMEF2	GGTAATGG	TTTT
PRAMEF2	AAGGTAGT	CTTC
PRAMEF2	TTGTATGT	TTTT
PRAMEF2	TTTGAAAT	TTTT
PRAMEF2	TGTGTTTA	TTTT
SELP	AGAGGAAT	TTTT
SELP	GGTTGTTT	TTTT
SELP	GTTTGTGT	CTTC
SELP	TTGTATAG	CTTC
SELP	GGGGTTAT	CTTC
SELP	TAGAGTAT	CTTC
SELP	TTAGGGGT	CTTT
SELP	GGAAGATG	CTTC
SELP	ATAAGTTG	CTTC
SELP	GTTGAGGT	CTTC
SELP	AGGGAGGG	CTTC
SELP	TTAGGTAG	CTTC
SELP	TAGAAATT	CTTC
SELP	TTTTGGTG	CTTC
SELP	GGATTTGT	TTTT
SELP	TATAAAGG	TTTT
SELP	GGATGGAT	TTTT
SELP	ATTGAGGG	CTTC
SELP	AGGTAATT	CTTC
SELP	GTATTAGG	TTTT
SELP	TTGAAATG	TTT
SELP	GGTGAGAG	CTTC
SELP	TGGTATGG	TTTT
SELP	GAAAGGGT	TTTT
SELP	AAGGTAGA	CTTC
SELP	GGAGGAAT	CTTC
SELP	AGGAATAA	CTTC
SELP	TGATTAGT	TTTT
SELP	GGGTGTAA	TTTT
SELP	ATTTATGG	CTTC
SELP	AAGATTTG	CTTC
SELP	TGTATGTT	CTTC
SELP	TGGAGAGT	TTTC
SELP	GAAATTTT	CTTC
SELP	TTATGGGG	CTTT
SELP	GAAGAAAT	CTTC
SELP	TAAATAGT	CTTC
SELP	GGTTGTGA	TTTT
SELP	TAGGGGGT	CTTT
SELP	GGATATTT	CTTC
SELP	GGGTTGAA	TTTT
SELP	ATGGGTGA	TTTT
SELP	GTGATTTG	CTTC
SELP	GTTTTTAG	TTC
SELP	AGAAGGTG	CTTC
SELP	TATTTAAT	CTTC
SELP	TATGTGAG	CTTC
SELP	TGGGGATT	TTTT
TNNI3K	TTTGAATT	CTTC
TNNI3K	GTAAATGG	CTTC
TNNI3K	GTTAGATT	CTTC
TNNI3K	GGTAAATG	CTTC
TNNI3K	GGAAGTTG	CTTC
TNNI3K	GGTAATGG	CTTC
TNNI3K	GTTTGTGT	CTTC
TNNI3K	AGTTGATT	CTTC
TNNI3K	AGGTTAGA	CTTC
TNNI3K	GTAGTATG	TC
TNNI3K	GGTTAGTG	CTTC
TNNI3K	GTAATGGA	CTTA

## Sheet: Donor 3 Passage 13
Name	UMI	DNA methylation pattern
C12orf12	GGAGGTTG	CCCCCCTTCCCCCC
C12orf12	ATGGATAG	CCCCCCTTCCCCCC
C12orf12	GTAGTTGG	CCCCCCTTCCCCCC
C12orf12	GTGAGGGT	CCCCCCTTCCCCTC
C12orf12	TGATGTAG	CCCCCCTTCCCCCT
C12orf12	TTTGGTGG	CCCCCCTTCCCCCC
C12orf12	TGGTGAGT	CCCCCCTTCCCCCC
C12orf12	GGTAGTTG	CCCCCCTTCCCCCC
DOK6	TGGTAATA	CCCCTTCCCC
DOK6	TTTAGATT	TCCCTTCCCT
DOK6	GGATTGTT	CTCCTTTCTC
DOK6	GGTGATGT	TCCCTTCCCT
DOK6	AAAAATGT	CCCCTTTCCC
DOK6	TTTAATTT	CTCCTTCCTT
DOK6	TGATTATG	CCCCTTCCTC
DOK6	TTGTGATG	TCCCTTCCCT
DOK6	TGTATAGG	CTCCTTCCTC
DOK6	TTTGGTTG	TCCCTTCCCT
DOK6	TGTGTTTG	CCCCTTCCCC
DOK6	GTAAAAGG	CCCCTTCCCC
DOK6	TTAGATTT	TCCCTTCCCT
DOK6	TAATTGGA	TTCCTTCCTT
DOK6	GGTTGATT	TCCCTTCCCT
GNAS	AAGTTTTA	CCCTTCCC
GNAS	AGGATGGT	CCTTTTTT
GNAS	ATAAGGTG	CCCTTTCC
GNAS	GATTTTGT	CCCTTCCC
GNAS	ATTATATA	CCTTTTCC
GNAS	GGTGGGGG	TTTTTTTT
GRM7	AATGGGGG	TTTTTTTCCTTTTTTCCTTTTTTT
GRM7	TGTTTTAA	TTTTCCCCTTTTTTTTTCCCTTTT
GRM7	TGGATGAG	TTTTTTTCTTTTTTTTCTTTTTTT
GRM7	TGTATGAT	TTTTTTTCTTTTTTTTCTTTTTTT
GRM7	ATAGTGTT	TTTCTTCCCCCTTCCCCCTTCTTT
GRM7	GAAATTGG	TTTCCTCCTCTTTTTTCCTCCTTT
GRM7	GTTGTGTG	TTTTTTTCTTCTTCCTCCTTTTTT
GRM7	GGTAAAAG	TTTTCTCCTTTTTTTTTTTTTTTT
GRM7	GAAGAGGT	TTTTTTTTTTTTTTTTTTTTTTTT
GRM7	TGGATTTA	TTTTTTTCTTTT
GRM7	ATGGGGGG	TTTTTTTCCTTTTTTCCTTTT
GRM7	GGGAAATT	TTTTTTTTTTTTTTTTTTTTTTTT
GRM7	TTGTTTAA	TTTTCCCCTTTTTTTTTCCCTTTT
GRM7	GAGGAAGT	TTTTTCCTTTTTTTTTCCCTTTTT
GRM7	GGAAATTG	TTTCCTCCTCTTTTTTCCTCCTTT
GRM7	ATTTGTGT	TTTTTTTCTTTTTTTTCTTTTTTT
KRTAP13-3	GGGAATTT	TTTT
KRTAP13-3	TGTGGTAA	TTTT
KRTAP13-3	TTGTTAAG	CTTC
KRTAP13-3	GGTATGAT	TTTT
KRTAP13-3	GATTTAGA	TTTT
KRTAP13-3	TTTATGGA	TTTT
KRTAP13-3	TTTAGAAA	TTTT
KRTAP13-3	GTGTGGAA	TTTT
KRTAP13-3	TTGGATGT	TTTT
KRTAP13-3	GAGGGAAT	TTTT
KRTAP13-3	TAGAGTAT	TTTT
KRTAP13-3	TTATGGGA	TTTT
KRTAP13-3	GTATGAAT	TTTT
KRTAP13-3	GTTATGAA	TTTT
KRTAP13-3	AAAATAGA	TTTT
KRTAP13-3	AATGGGAT	TTTC
KRTAP13-3	GGAATAGA	TTTT
KRTAP13-3	TGATTTGT	TTTT
KRTAP13-3	GGAGGGAT	TTTT
KRTAP13-3	TAGAGTTG	TTTT
KRTAP13-3	GATATGTA	TTTT
KRTAP13-3	AGTAGTAT	TC
KRTAP13-3	GTGAGTTG	TTTT
KRTAP13-3	AAGTATAG	TTTT
KRTAP13-3	TTGATAAT	TTTT
KRTAP13-3	GAGTAAAG	TTTT
KRTAP13-3	GAGGGTTT	TTTT
KRTAP13-3	TATTGTTT	TTTT
KRTAP13-3	ATAGTGTA	TTTT
KRTAP13-3	TTTTTTGT	TT
LTC4S	GAAGGGGG	CTTTTC
LTC4S	GTGTGGGT	CTTTTC
PRAMEF2	ATTTGTGA	TTTT
PRAMEF2	AGTGTGAG	TTTC
PRAMEF2	TAGAGAGT	CTTC
PRAMEF2	TAGTTTAT	CTTT
PRAMEF2	TTATTGGG	TTTT
PRAMEF2	TTTTGAGT	TTTT
PRAMEF2	GTTAGTAT	TTTT
PRAMEF2	TGGTTTAA	CTTC
PRAMEF2	TTGGAAGT	CTTC
PRAMEF2	AGGGGGGA	TTTT
PRAMEF2	ATATTTTA	TTTT
PRAMEF2	AGTATTTG	CTTC
PRAMEF2	ATGGTAGG	CTTC
PRAMEF2	TGAGATTT	TTTT
PRAMEF2	GTAATTTA	CTTT
PRAMEF2	TGATTTGG	TTTT
PRAMEF2	TTGGTAAT	TTTT
PRAMEF2	AAGGGAGA	TTTT
PRAMEF2	TAGGGATA	TTTC
PRAMEF2	TGAATAGG	TTTT
PRAMEF2	TTATATTA	TTTT
PRAMEF2	GTAAAATG	CTTT
PRAMEF2	TTGAGAGG	TTTT
PRAMEF2	TATTATAT	CTTT
PRAMEF2	GTGGATAG	CTTT
PRAMEF2	GGATAATA	TTTT
PRAMEF2	TGTTGATT	TTTT
PRAMEF2	AATATAGA	CTTT
PRAMEF2	TGGTTTGT	TTTT
PRAMEF2	TGGGGAGG	TTTT
PRAMEF2	ATGTTAGA	TTTT
PRAMEF2	TGGTTAGG	TTTT
PRAMEF2	GATTTGGA	TTTT
PRAMEF2	GAGTGAAG	TTTT
PRAMEF2	AGAGTAAT	TTTT
PRAMEF2	GGAGGGGA	CTTC
PRAMEF2	GGAAGGAT	TTTT
PRAMEF2	TAATGTGA	TTTT
PRAMEF2	GGAGTATA	TTTT
PRAMEF2	TTATTAGT	TTTT
PRAMEF2	GTGTGGGA	TTTT
PRAMEF2	ATGATGTT	TTTT
PRAMEF2	AGGGATAG	TTTT
PRAMEF2	TATTGTAG	TTTT
PRAMEF2	GGTAATGG	TTTT
PRAMEF2	GTGATAGA	TTTT
PRAMEF2	TGTGGGTG	TTTT
PRAMEF2	AAGGTAAT	TTTT
PRAMEF2	AATTGTGT	TTTT
PRAMEF2	AGGAGGGT	CTTC
PRAMEF2	AAAGTAAG	TTTT
PRAMEF2	GAAAGTTA	CTTC
PRAMEF2	TTTTGTGG	TTTT
PRAMEF2	ATAATGGA	TTTT
PRAMEF2	AGTATTAT	CTTC
PRAMEF2	GAGTTGAT	TTTT
PRAMEF2	TTGTTATG	TTTT
PRAMEF2	GTTAAGTT	TTTT
PRAMEF2	TTGAGATT	TTTT
PRAMEF2	GAGGATAT	TTTT
PRAMEF2	TGAGGAAT	TTTT
PRAMEF2	TTTATTGG	TTTT
PRAMEF2	GAATGGAT	TTTT
PRAMEF2	AAGGGGAT	TTTT
SELP	GGTGAGAG	CTTC
SELP	GAGAAGTG	CTTC
SELP	GTAATGGA	CTTC
SELP	ATAGGTTA	CTTC
SELP	TTATGGGG	CTTT
SELP	GGAGAGTA	CTTC
TNNI3K	AGATTAAG	CTTT
TNNI3K	GTAAATGG	CTTC
TNNI3K	GGATGTGA	CTTC
TNNI3K	GGGTGAGG	CTTC
